# Supplementary material for: Activation of FANCC attenuates mitochondrial ROS-driven necroptosis by targeting TBK1-dependent mitophagy in astrocytes after spinal cord injury
Source: Theranostics. 2025 Mar 18;15(9):4188–211. doi: 10.7150/thno.109071 (PMC11980668; doi:10.7150/thno.109071)
Supplement: Supplementary file 1 — Supplementary figures and tables. [file thnov15p4188s1.zip]

Archive with 5 entries (4 files):
- Supplementary materials/
- Supplementary materials/._Supplementary Figures.pdf
- Supplementary materials/._Supplementary Tables.xlsx
- Supplementary materials/Supplementary Figures.pdf
- Supplementary materials/Supplementary Tables.xlsx
