# Supplementary material for: Activation of FANCC attenuates mitochondrial ROS-driven necroptosis by targeting TBK1-dependent mitophagy in astrocytes after spinal cord injury
Source: Theranostics. 2025 Mar 18;15(9):4188–211. doi: 10.7150/thno.109071 (PMC11980668; doi:10.7150/thno.109071)
Supplement: Supplementary file 1 — Supplementary figures and tables. [file thnov15p4188s1.zip › Supplementary materials/Supplementary Tables.xlsx]

## Sheet: Summary
Supplementary Table 1	The target sequences of FANCC-CKO mice
Supplementary Table 2	The primer information for qPCR
Supplementary Table 3	The specific antibody information
Supplementary Table 4	Results of the differential gene analysis based on bulk RNA sequencing
Supplementary Table 5	Results of the logistic regression based on bulk RNA sequencing
Supplementary Table 6	Results of the consensus cluster analysis based on bulk RNA sequencing
Supplementary Table 7	Results of the functional enrichment analysis with spinal cord injury (SCI) molecular clusters based on bulk RNA sequencing
Supplementary Table 8	Results of ROS score on each cell type based on single-cell RNA sequencing
Supplementary Table 9	Results of the differential protein analysis based on label-free proteomics
Supplementary Table 10	Results of the LASSO regression based on differential proteins
Supplementary Table 11	Results of the Gene Ontology (GO) functional enrichment analysis (biological process) with SCI related proteins based on label-free proteomics
Supplementary Table 12	Results of the GO functional enrichment analysis (molecular function) with SCI related proteins based on label-free proteomics
Supplementary Table 13	Results of the GO functional enrichment analysis (cellular component) with SCI related proteins based on label-free proteomics
Supplementary Table 14	Results of the Kyoto Encyclopedia of Genes and Genomes pathway enrichment analysis with SCI related proteins based on label-free proteomics

## Sheet: Supplementary Table 1 
gRNA-A1	GCTCTTTGTGCTTGCCATCT-GGG
gRNA-A2	AATAGATTGACGGGCCAGAG-AGG
gRNA-B1	TTGCCATACAAGCTCCCAGA-TGG
gRNA-B2	AGATTGACGGGCCAGAGAGG-TGG

## Sheet: Supplementary Table 2 
Gene Name	Forward Sequence (5’-3’)	Reverse Sequence (5’-3’)
Mfn1	ATGGCAGAAACGGTATCTCCA	GCCCTCAGTAACAAACTCCAGT
Mfn2	AGAACTGGACCCGGTTACCA	CACTTCGCTGATACCCCTGA
OPA1	TGGAAAATGGTTCGAGAGTCAG	CATTCCGTCTCTAGGTTAAAGCG
DNM1L	CCTCAGATCGTCGTAGTGGGA	GTTCCTCTGGGAAGAAGGTCC
Mff	ATGCCAGTGTGATAATGCAAGT	CTCGGCTCTCTTCGCTTTG
Fis1	AGAGCACGCAATTTGAATATGCC	ATAGTCCCGCTGTTCCTCTTT

## Sheet: Supplementary Table 3 
Antibodies Name #Cat. No.	Source	Species	Application	Dilution rate
PINK1 Polyclonal antibody	Proteintech	Rb	WB	1:1000
# 23274-1-AP
PARK2/Parkin Polyclonal antibody # 14060-1-AP	Proteintech	Rb	WB	1:1000
TOM20 Polyclonal antibody # 11802-1-AP	Proteintech	Rb	WB	1:1000
TBK1/NAK (E8I3G) Rabbit mAb #38066	CST	Rb	WB	1:1000
FANCC antibody #22857	SAB	Rb	WB	1:1000
HRP-conjugated GAPDH Monoclonal antibody # HRP-60004	Proteintech	Ms	WB	1:10000
Anti-COX IV [EPR9442(ABC)] - Mitochondrial Loading Control # ab202554	Abcam	Rb	WB	1:2000
Goat Anti-Rabbit IgG Secondary antibody (H+L), HRP #YFSA02	YIFEIXUE BioTech	Goat	WB	1:10000
Goat Anti-Mouse IgG Secondary antibody (H+L), HRP # YFSA01	YIFEIXUE BioTech	Goat	WB	1:10000
IPKineTM HRP, Mouse Anti-Rabbit IgG LCS	Abbkine	Ms	WB	1:2000
TBK1/NAK (E8I3G) Rabbit mAb #38066	CST	Rb	IP	1:100
Anti-FANCC Antibody, clone 8F3 #MABC524	Sigma-Aldrich	Ms	IP	1:50
Mouse IgG (Sepharose® Bead Conjugate) #3420	CST	Ms	IP	1:20
FANCC antibody #22857	SAB	Rb	IF	1:100
Ms X Neuronal Nuclei (NeuN) # MAB377	CST	Rb	IF	1:100
Anti-Iba1 antibody [EPR16588] #ab178846	Abcam	Rb	IF	1:500
GFAP (GA5) Mouse mAb #3670	CST	Ms	IF	1:600
Neurofilament-H (RMdO 20) Mouse mAb #2836	CST	Ms	IF	1:400
Annexin V (E3W8V) Rabbit mAb #54043	CST	Rb	IF	1:100
GSDMD Polyclonal antibody # 20770-1-AP	Proteintech	Rb	IF	1:200
Anti-FACL4 antibody [EPR8640] antibody# ab155282	Abcam	Rb	IF	1:100
Phospho-MLKL (Ser345) (D6E3G) Rabbit mAb #37333	CST	Rb	IF	1:1600
RIPK1-Specific Polyclonal antibody #17519-1-AP	Proteintech	Rb	IF	1:200
RIP3 Polyclonal antibody #17563-1-AP	Proteintech	Rb	IF	1:200
GDNF Polyclonal antibody #26179-1-AP	Proteintech	Rb	IF	1:200
MAP2 Antibody #4542	CST	Rb	IF	1:500
LC3 Polyclonal antibody #14600-1-AP	Proteintech	Rb	IF	1:500
TOM20 Polyclonal antibody # 11802-1-AP	Proteintech	Rb	IF	1:200
PARK2/Parkin Polyclonal antibody # 14060-1-AP	Proteintech	Rb	IF	1:200
TBK1/NAK (E8I3G) Rabbit mAb #38066	CST	Rb	IF	1:200
SQSTM1/p62 (D6M5X) Rabbit mAb #23214	CST	Rb	IF	1:500
Alexa Fluor® 647 AffiniPure Fab Fragment Goat Anti-Rabbit IgG (H+L) #111607003	Jackson ImmunoResearch	Goat	IF	1:500
Alexa Fluor® 594 AffiniPure Fab Fragment Goat Anti-Rabbit IgG (H+L) #111587003	Jackson ImmunoResearch	Goat	IF	1:500
Alexa Fluor® 488 AffiniPure Fab Fragment Goat Anti-Rabbit IgG (H+L) #111547003	Jackson ImmunoResearch	Goat	IF	1:500
Alexa Fluor® 594 AffiniPure F(ab')₂ Fragment Goat Anti-Mouse IgG (H+L) #115586003	Jackson ImmunoResearch	Goat	IF	1:500
Alexa Fluor® 488 AffiniPure F(ab')₂ Fragment Goat Anti-Mouse IgG (H+L) #115546003	Jackson ImmunoResearch	Goat	IF	1:500

## Sheet: Supplementary Table 4
Gene Symbol	logFC	AveExpr	t	P.Value	adj.P.Val	B
COX17	3.21562	5.35267	2.39755	0.0293368	0.727091	-3.3878
SDC2	-3.15536	5.22321	-5.11263	0.000111047	0.265192	0.327518
RPS19	3.1274	5.35414	2.25486	0.0388141	0.73908	-3.5821
ZFP703	2.98854	3.79978	4.47059	0.000404783	0.432971	-0.48061
VAPA	2.91898	5.19476	2.88935	0.0108441	0.723943	-2.69441
NPC2	2.81738	4.7372	3.58814	0.00252918	0.636948	-1.69194
ARL1	-2.80324	5.99255	-2.77651	0.0136709	0.723943	-2.85573
HSP90AA1	-2.79022	6.21386	-2.08417	0.0538761	0.746628	-3.8083
PDCD10	-2.71069	5.38869	-3.23693	0.00527219	0.723943	-2.19466
GADD45GIP1	-2.68585	4.85143	-3.40729	0.00369299	0.695731	-1.95005
PRMT7	-2.60292	4.24681	-3.94629	0.00119655	0.574336	-1.18884
SNN	2.5603	5.52861	2.65729	0.0174291	0.723943	-3.02504
MAP1LC3B	2.50789	7.1446	2.10214	0.0520685	0.744686	-3.78485
TDRD7	2.48932	4.73971	3.21767	0.00548824	0.723943	-2.22236
ID2	-2.47462	6.00323	-4.42635	0.000443185	0.432971	-0.538813
OSGEP	2.41684	3.34104	3.84536	0.00147692	0.608057	-1.32929
IGDCC4	-2.40061	4.75017	-3.23136	0.00533382	0.723943	-2.20268
ERBB3	2.36203	4.4196	3.10323	0.00696519	0.723943	-2.38707
ZFP523	2.34841	4.78185	3.86355	0.00142189	0.608057	-1.30389
DNAJC21	2.34828	4.27904	2.84261	0.0119385	0.723943	-2.76133
AHNAK	2.34625	4.17986	2.56668	0.0209309	0.723943	-3.15269
SMO	2.2987	4.31812	3.10565	0.00693015	0.723943	-2.38358
NTRK2	-2.2702	6.13475	-2.86737	0.011346	0.723943	-2.7259
LGR4	2.21794	4.23026	2.62991	0.0184232	0.723943	-3.06372
ANXA1	2.21037	4.56728	3.62282	0.00235205	0.636948	-1.6427
DMWD	2.20913	4.52075	2.41699	0.0282289	0.723943	-3.36102
GLS	2.17966	4.39113	1.99463	0.063767	0.754635	-3.92373
ARF1	2.1744	6.88792	1.67776	0.113209	0.775242	-4.31008
2024-09-15	2.14567	4.23376	1.80872	0.0897075	0.771548	-4.15498
PSMD2	2.13616	4.01678	1.74015	0.101417	0.772453	-4.23707
TMX4	-2.12774	7.26397	-3.53066	0.00285257	0.650348	-1.77375
ALG2	2.11044	4.45119	1.96435	0.0674675	0.756614	-3.9622
AP3M2	2.0928	4.94224	2.34458	0.0325682	0.728782	-3.46042
GAS2L1	2.08357	4.87693	2.45266	0.0262976	0.723943	-3.31171
SKIV2L2	2.05272	5.50531	2.71113	0.0156225	0.723943	-2.94874
CARS	2.02821	3.96932	2.34607	0.032473	0.728782	-3.45839
RCN1	-2.01261	3.63663	-4.59835	0.000311862	0.418929	-0.314245
GAREM	2.01103	4.8001	2.34716	0.0324035	0.728782	-3.4569
THOC1	2.0033	3.3611	3.00636	0.00851589	0.723943	-2.52643
CCL3	2.0017	4.85936	4.27821	0.00060109	0.45214	-0.735935
STARD9	1.99577	3.70466	3.961	0.00116042	0.574336	-1.16846
NSMF	1.94115	4.36422	1.60104	0.129319	0.784598	-4.39757
RNF24	1.93127	3.38173	2.36764	0.0311225	0.728782	-3.42888
PSMD13	1.92492	5.10706	2.24696	0.0394145	0.73908	-3.59272
PTPRC	-1.92243	3.61384	-3.42761	0.00353928	0.695731	-1.92095
IRGQ	-1.92148	5.64028	-2.86576	0.0113837	0.723943	-2.7282
MIB1	1.92074	4.95963	4.24575	0.000642736	0.45214	-0.77955
AGPAT6	1.91995	4.93863	3.37765	0.00392919	0.697934	-1.99253
CHMP3	1.904	4.70085	2.42651	0.0277005	0.723943	-3.34788
TMSB10	1.90383	6.6291	1.46848	0.161748	0.790192	-4.54227
GM5963	1.90069	7.10375	1.96787	0.067028	0.756614	-3.95775
COX20	1.89524	5.70836	2.70481	0.0158249	0.723943	-2.95771
UBAP1	1.88227	5.52245	2.70009	0.0159776	0.723943	-2.96441
ZFML	-1.8819	4.7325	-2.20302	0.0429158	0.73908	-3.65159
ACLY	-1.86442	6.36324	-2.31357	0.0346124	0.737288	-3.50268
TRMU	1.85311	3.47391	2.59292	0.0198529	0.723943	-3.11583
TUBG2	1.8505	3.98705	2.49813	0.0240168	0.723943	-3.24853
MFF	-1.84588	5.09713	-3.44015	0.00344762	0.692521	-1.90301
COX10	1.84192	4.43613	2.91692	0.010245	0.723943	-2.65488
WDFY3	-1.84069	5.74916	-1.92384	0.0727218	0.756843	-4.0132
ACTA2	1.82975	4.11485	1.95037	0.0692402	0.756614	-3.97986
FAM122A	1.82499	4.24301	2.42281	0.0279047	0.723943	-3.35299
PTPRB	-1.82266	4.6284	-2.42022	0.0280486	0.723943	-3.35657
MB21D2	-1.80555	3.42563	-2.84497	0.0118808	0.723943	-2.75796
ARFGEF2	1.80079	4.82756	2.28543	0.0365701	0.73908	-3.54083
SOCS7	1.79069	4.72581	2.24625	0.0394689	0.73908	-3.59368
HSPB11	1.7876	4.4695	2.18247	0.0446494	0.73908	-3.67894
PABPC1	1.78599	5.84685	1.47451	0.160139	0.787971	-4.53588
RASGRF2	1.77881	5.82866	2.68629	0.0164323	0.723943	-2.98398
CYP27A1	-1.77571	4.6686	-1.98368	0.0650828	0.75508	-3.93767
DST	1.77536	4.82633	1.81767	0.0882709	0.770144	-4.14413
SSU72	-1.76691	6.37067	-2.19757	0.0433695	0.73908	-3.65885
ATF3	1.75953	5.21842	4.24938	0.000637945	0.45214	-0.774673
AFAP1	1.75774	4.15094	1.90086	0.0758629	0.762995	-4.04189
PLAGL1	-1.75068	5.40921	-1.95743	0.0683394	0.756614	-3.97094
SPCS1	1.74353	6.60031	1.57015	0.136338	0.786475	-4.43204
COL1A2	-1.74345	6.1768	-2.13504	0.0489022	0.744519	-3.74168
REV3L	-1.74131	4.47892	-1.89347	0.076898	0.763998	-4.05107
EXOC5	1.73812	5.54324	1.90831	0.0748303	0.760863	-4.0326
PSMD11	1.73339	5.17822	1.67119	0.114518	0.775331	-4.31768
RRAD	1.72472	2.99515	3.65747	0.00218753	0.63536	-1.59361
DMTF1	-1.70281	4.36817	-2.05985	0.0564133	0.752543	-3.83988
CHMP5	1.70276	6.64199	1.59965	0.129628	0.784598	-4.39913
CYCS	1.69739	6.85927	1.69963	0.108946	0.773181	-4.28467
PLEKHM1	1.69643	3.54314	3.90278	0.00131015	0.599129	-1.24924
CTNNA1	-1.69419	6.51269	-2.95846	0.00940307	0.723943	-2.59526
MSH2	-1.6916	3.89342	-2.40565	0.0288704	0.723943	-3.37665
B4GALT5	-1.68974	3.62188	-2.34728	0.0323957	0.728782	-3.45673
SH3PXD2A	1.68337	3.15507	2.62762	0.0185086	0.723943	-3.06694
BTBD1	-1.67702	3.93872	-1.49567	0.154592	0.787702	-4.51329
ACBD5	-1.67416	6.43137	-2.8772	0.0111189	0.723943	-2.71182
COPS5	1.67144	4.86068	1.49791	0.154015	0.787702	-4.51088
CDC23	1.66995	3.60313	3.18214	0.00591028	0.723943	-2.2735
APP	-1.66779	8.41366	-1.68897	0.111006	0.773282	-4.29708
SLC44A1	1.66597	5.57451	1.74235	0.101021	0.772453	-4.23446
SEMA6D	1.66564	3.99958	2.51702	0.0231256	0.723943	-3.22218
TRIM27	1.66491	3.61626	2.26712	0.0378993	0.73908	-3.56558
PRKD3	-1.65824	3.70101	-2.95041	0.00956079	0.723943	-2.60682
SBSN	1.6555	3.43866	2.02527	0.0602104	0.753701	-3.8845
TUBGCP5	-1.6512	3.53149	-2.66859	0.0170341	0.723943	-3.00905
RAC1	-1.64585	6.43625	-1.08111	0.295997	0.836071	-4.91102
GABRB1	-1.64444	6.02711	-2.67421	0.0168406	0.723943	-3.00109
RARRES2	1.64178	4.33212	3.21938	0.0054688	0.723943	-2.21991
ANAPC16	-1.64039	5.62636	-5.31457	7.46526e-05	0.234748	0.566722
PYCARD	1.63879	4.03387	2.40749	0.0287655	0.723943	-3.37412
COX5B	-1.63442	8.53351	-1.62142	0.124859	0.783295	-4.37459
CROT	-1.6338	4.06329	-1.9396	0.070635	0.756843	-3.99342
CAV2	-1.63026	6.2379	-2.16331	0.0463251	0.743589	-3.70436
FAM179B	-1.62952	6.20966	-2.12168	0.0501662	0.744519	-3.75925
PAIP1	1.62476	3.93074	2.65444	0.0175302	0.723943	-3.02907
OSGEPL1	1.62343	4.73312	5.42857	5.9794e-05	0.234748	0.698495
TXNL1	1.61598	4.4678	1.62928	0.123173	0.783295	-4.36567
ENPP4	1.6123	5.28188	5.30237	7.64545e-05	0.234748	0.552478
MTERFD1	1.61224	4.66372	1.81043	0.0894315	0.771548	-4.15291
SAMD8	1.60995	5.01244	2.25668	0.0386772	0.73908	-3.57965
INPP5F	1.60539	4.83537	3.92801	0.00124301	0.580784	-1.21419
DNAJC6	1.60367	5.16604	2.81107	0.0127368	0.723943	-2.80642
BTBD3	-1.60077	6.2518	-2.12908	0.0494628	0.744519	-3.74953
KLF12	1.59898	4.34013	2.02142	0.0606471	0.753701	-3.88945
FOSB	1.58896	4.18697	2.27308	0.0374617	0.73908	-3.55753
NDN	-1.5879	4.78005	-1.13062	0.275213	0.830735	-4.86885
45353	-1.58383	5.97094	-2.11415	0.0508913	0.744519	-3.76912
GM10045	-1.57756	7.70205	-1.67767	0.113227	0.775242	-4.31019
VSTM2B	1.57605	2.88268	2.56533	0.0209876	0.723943	-3.15457
DNAJA3	1.57186	4.66934	1.66356	0.116054	0.778938	-4.32648
IGFBP5	1.571	5.81837	4.30548	0.000568214	0.45214	-0.699391
MAST2	1.55756	6.0809	2.03966	0.0586029	0.753701	-3.86598
BC052688	-1.55644	4.39578	-2.02073	0.0607258	0.753701	-3.89033
CDC6	1.5564	2.326	4.49374	0.000386054	0.432971	-0.450266
PTS	-1.554	3.94138	-1.88422	0.0782119	0.766032	-4.06253
BICD1	-1.55083	4.14376	-2.57394	0.0206273	0.723943	-3.1425
HNRNPD	1.55054	5.5433	4.23925	0.00065143	0.45214	-0.78831
GM8096	-1.55037	3.70741	-1.73811	0.101784	0.772453	-4.23947
MGST3	-1.54402	4.29029	-1.80516	0.0902851	0.771876	-4.15929
RSPH3A	1.54152	5.2684	2.08116	0.0541847	0.746981	-3.81222
ZFP36L1	1.52951	5.43587	3.76266	0.00175549	0.608057	-1.44521
TMEM60	1.52827	5.35764	1.77609	0.0951233	0.772453	-4.19428
CORO1C	1.52529	3.99506	2.20851	0.0424627	0.73908	-3.64425
COX16	1.52393	3.59178	1.94548	0.0698705	0.756843	-3.98602
MSMO1	1.52165	4.76552	1.33189	0.201932	0.797964	-4.68205
KCNQ1OT1	-1.51962	4.50784	-1.94499	0.0699337	0.756843	-3.98664
EXOSC2	1.51723	4.23123	2.57392	0.0206281	0.723943	-3.14253
SYMPK	-1.51647	4.30135	-1.86145	0.081532	0.76842	-4.09063
D17WSU92E	1.51037	5.483	2.29601	0.0358219	0.73908	-3.5265
ALDH7A1	-1.50879	5.3354	-1.66178	0.116415	0.778938	-4.32852
PSMD7	1.50844	6.21723	2.01356	0.0615471	0.753701	-3.89952
KIF5A	1.50382	7.08358	1.39222	0.183287	0.791573	-4.62154
RPL18	1.50248	7.46585	1.43029	0.172257	0.791422	-4.58234
POMK	1.50176	3.9069	1.57656	0.134855	0.785596	-4.42492
RAP1GDS1	1.50158	6.72815	1.24451	0.231594	0.812791	-4.76609
IL6	1.49988	3.80137	1.75472	0.0988234	0.772453	-4.21979
RPS27	1.4978	6.1012	1.75849	0.0981599	0.772453	-4.21529
ARHGEF9	-1.49758	4.70733	-1.72864	0.103508	0.772453	-4.25066
SNRPB2	1.49688	5.63904	2.48623	0.0245949	0.723943	-3.26509
SLC25A12	1.49611	6.489	3.52542	0.00288406	0.650348	-1.78122
RALY	-1.4903	4.36338	-1.81704	0.088372	0.770144	-4.1449
NR2C2AP	1.48065	3.83049	2.31451	0.0345486	0.73666	-3.5014
PSD3	1.48031	5.80646	2.03491	0.0591288	0.753701	-3.8721
SLC7A1	-1.47857	5.98999	-1.97305	0.0663853	0.756614	-3.95118
GADD45B	1.47836	4.73823	2.75866	0.0141789	0.723943	-2.88115
KLK1	1.47734	4.25527	3.24558	0.00517789	0.723943	-2.18222
GM15776	1.47707	5.05922	1.05711	0.306474	0.838634	-4.9309
FOSL1	1.47706	3.13901	3.21297	0.00554234	0.723943	-2.22913
MOBP	-1.47576	8.18567	-1.29101	0.21541	0.806372	-4.72191
NOP16	1.47435	4.17221	2.19263	0.0437839	0.73908	-3.66542
AUH	1.47355	5.0814	1.44899	0.167045	0.791422	-4.56282
KAT6A	-1.46949	4.22841	-1.62295	0.124529	0.783295	-4.37285
ATP6V1E1	-1.46742	4.55643	-1.52711	0.146651	0.787702	-4.47932
MROH1	1.46549	4.98677	1.74218	0.101052	0.772453	-4.23466
GAPVD1	1.46321	6.0946	2.31682	0.0343923	0.735735	-3.49825
DIRC2	1.46119	4.97669	1.81263	0.0890774	0.770718	-4.15025
GLRA1	-1.45851	5.46172	-4.65923	0.000275571	0.412645	-0.235908
LSM1	1.45691	4.3328	2.4905	0.0243859	0.723943	-3.25915
PTGS2	1.45512	4.75279	2.53597	0.0222636	0.723943	-3.19571
TM7SF3	-1.45478	5.72463	-2.17863	0.044981	0.73908	-3.68405
CXCL2	1.4547	4.13596	1.69825	0.109212	0.773181	-4.28629
GM10362	1.45447	7.70637	1.74482	0.100579	0.772453	-4.23154
CHD6	-1.44946	5.6485	-2.3665	0.0311922	0.728782	-3.43043
D030055H07RIK	-1.44937	2.44602	-9.1291	1.13531e-07	0.00122006	3.80195
DDX54	-1.44849	5.67667	-2.10898	0.0513951	0.744519	-3.7759
SQSTM1	1.44807	7.03955	1.28678	0.216844	0.807595	-4.72598
INHBA	-1.44797	4.18388	-2.7634	0.0140424	0.723943	-2.87441
LMNA	1.44661	3.98129	2.01115	0.0618257	0.753701	-3.90261
TRAM1	1.44234	4.70158	3.2874	0.00474491	0.723943	-2.12209
ACER2	-1.43805	3.54704	-2.01967	0.0608466	0.753701	-3.89169
TGFBRAP1	1.43392	4.95896	1.58619	0.132653	0.784598	-4.41419
CXXC4	-1.43169	3.45994	-1.85784	0.0820697	0.76842	-4.09507
FEM1B	1.43152	5.86284	2.11884	0.0504385	0.744519	-3.76297
FANCC	-1.42949	4.19757	-4.90668	0.000167331	0.359645	0.0760286
PRRC2A	-1.42363	5.06303	-1.61739	0.125731	0.783295	-4.37915
CMKLR1	1.42314	2.88692	3.35113	0.00415323	0.716154	-2.03056
TM9SF2	1.41987	6.37684	1.99997	0.0631332	0.753739	-3.91691
THOP1	1.41832	2.99614	2.70458	0.0158324	0.723943	-2.95804
PTPN2	1.41743	4.92172	1.89211	0.07709	0.763998	-4.05275
PHOSPHO2	-1.41655	5.04425	-1.85494	0.0825047	0.768445	-4.09864
SETD7	-1.41624	5.66624	-1.57258	0.135773	0.786475	-4.42934
NDUFA13	-1.41438	7.43869	-1.12108	0.279132	0.831384	-4.8771
PLXNC1	1.41117	3.59517	3.71257	0.00194933	0.608057	-1.51574
LOC102643054	1.41111	2.10974	3.66025	0.00217485	0.63536	-1.58967
A030014E15RIK	-1.40932	2.23944	-3.26523	0.00496974	0.723943	-2.15396
TGM1	1.4092	3.50095	2.40388	0.0289717	0.723943	-3.37909
CRYM	1.40764	2.69325	2.35206	0.0320921	0.728782	-3.45019
DISP2	-1.40595	4.18827	-3.46908	0.00324507	0.677149	-1.86164
MUP3	-1.40578	2.04925	-4.7105	0.000248377	0.412645	-0.170418
SLC35F6	-1.40561	4.18937	-1.91902	0.0733698	0.756843	-4.01922
TNKS	-1.40527	6.35197	-2.17132	0.0456178	0.73921	-3.69375
SLC15A4	1.40483	4.03	1.56643	0.137203	0.786475	-4.43616
NSA2	-1.40332	6.0026	-2.00212	0.0628805	0.753701	-3.91417
GSN	-1.39757	6.35457	-1.28775	0.216516	0.807351	-4.72505
NPTN	1.39544	5.27514	2.06293	0.0560867	0.752543	-3.8359
KDM4A	1.39137	4.11081	1.58696	0.132479	0.784598	-4.41333
SRGAP1	-1.38383	4.9107	-1.97404	0.0662629	0.756614	-3.94992
D7ERTD661E	-1.38234	1.99094	-3.46273	0.00328849	0.679611	-1.87072
GP49A	1.38104	5.47245	2.85917	0.0115389	0.723943	-2.73763
DPYSL2	1.38097	7.78664	1.27571	0.220634	0.809489	-4.73658
SMCO2	-1.37859	2.59229	-3.63266	0.00230413	0.636948	-1.62875
PLCD4	1.3729	4.20233	1.55383	0.140173	0.787646	-4.45007
MPC2	1.37257	4.46528	1.00843	0.328558	0.846465	-4.97007
SEL1L3	-1.37065	3.52144	-1.83722	0.0852038	0.770144	-4.12034
EXOSC4	-1.3704	4.2823	-2.4647	0.0256743	0.723943	-3.29501
TRA2B	-1.36857	6.00881	-1.35684	0.194044	0.796827	-4.65726
SPARC	1.36728	8.62904	1.49864	0.153829	0.787702	-4.5101
DUSP5	1.36533	3.27775	3.08695	0.00720486	0.723943	-2.4105
PZP	-1.36508	2.86593	-5.18329	9.6585e-05	0.259488	0.412061
TSC22D3	1.36416	5.51379	1.42513	0.173721	0.791422	-4.58771
HMGB2	1.36086	4.34087	3.73897	0.00184463	0.608057	-1.47854
CCDC39	1.36024	3.38687	3.4079	0.00368825	0.695731	-1.94917
ZFP763	1.35788	3.74262	2.22014	0.0415182	0.73908	-3.6287
STK38	1.35693	4.12391	1.72116	0.104888	0.772453	-4.25947
CEACAM1	1.35629	3.94103	3.12759	0.00662104	0.723943	-2.352
FAM135A	1.35146	3.7072	1.61397	0.126473	0.783295	-4.383
MED15	1.35111	3.00009	1.93831	0.0708043	0.756843	-3.99505
BOLA1	-1.35043	3.83149	-1.49769	0.154073	0.787702	-4.51112
SERPINE1	1.34795	4.57965	2.56178	0.0211383	0.723943	-3.15956
IGBP1	1.34571	5.98102	2.20286	0.0429287	0.73908	-3.6518
ZDHHC17	-1.34438	5.40308	-2.23717	0.0401712	0.73908	-3.60589
TATDN3	1.34377	3.6234	1.96466	0.0674281	0.756614	-3.9618
C130071C03RIK	-1.34301	3.78127	-2.54783	0.0217394	0.723943	-3.1791
EIF3H	-1.33767	3.74934	-1.10401	0.286245	0.833598	-4.89171
GPR125	-1.3375	3.09647	-2.10508	0.0517782	0.744519	-3.78101
1500009L16RIK	1.33582	3.71404	1.63725	0.121485	0.780311	-4.3566
NARS2	-1.33522	3.49055	-2.61636	0.0189351	0.723943	-3.08282
SOCS3	1.33455	5.87968	2.7021	0.0159123	0.723943	-2.96156
NDST1	-1.33385	4.66611	-1.43821	0.170033	0.791422	-4.5741
CCL2	1.33192	5.05123	2.30704	0.0350575	0.73908	-3.51154
C730027H18RIK	-1.33109	2.11986	-4.63753	0.000287985	0.412645	-0.263766
PLEKHA3	1.33046	5.01852	1.42889	0.172653	0.791422	-4.5838
AA467197	1.32955	3.34298	3.0379	0.00797706	0.723943	-2.48107
BLOC1S4	-1.3274	3.52641	-1.75582	0.0986285	0.772453	-4.21847
GM4887	1.32615	5.85258	3.09404	0.00709954	0.723943	-2.4003
TRIB1	1.32549	4.29346	2.98177	0.00896068	0.723943	-2.56178
DDIT3	1.32548	4.31862	1.34857	0.196632	0.79687	-4.66552
PTOV1	1.32456	4.65137	1.57007	0.136356	0.786475	-4.43213
HMBOX1	1.32389	5.08368	1.85664	0.0822502	0.76842	-4.09655
MFSD11	-1.32387	4.21992	-2.56002	0.0212134	0.723943	-3.16203
GM8203	-1.32088	7.14126	-3.31722	0.00445833	0.722559	-2.07925
CLTA	1.31949	6.37885	1.711	0.106786	0.772453	-4.27138
ZFP518B	1.31905	3.82353	1.64005	0.120898	0.779406	-4.35342
TNKS2	1.31363	5.44826	2.76853	0.0138958	0.723943	-2.8671
ATP6V1H	1.31223	5.27846	1.56084	0.138515	0.787221	-4.44234
GPR12	-1.3119	3.79126	-3.63251	0.00230483	0.636948	-1.62896
ALG5	1.31185	3.99052	1.67426	0.113904	0.775284	-4.31413
CLEC4D	1.31111	3.77981	2.19364	0.0436987	0.73908	-3.66408
KCNJ11	1.3087	5.3897	3.31643	0.00446571	0.722559	-2.08039
NGFR	1.30798	3.5774	3.05946	0.00762816	0.723943	-2.45006
SLC6A11	-1.30716	6.03104	-1.39578	0.18223	0.791422	-4.6179
HIPK2	1.30565	6.14104	1.54547	0.142174	0.787702	-4.45926
IL1A	1.30543	3.35156	3.2419	0.00521779	0.723943	-2.18751
GM2083	-1.30356	5.03458	-1.91043	0.0745397	0.759932	-4.02996
WWP2	1.30259	3.48849	2.57751	0.0204792	0.723943	-3.13748
RASSF1	1.30171	4.6361	1.70865	0.10723	0.772453	-4.27414
MAFF	1.30159	4.40055	3.78725	0.00166754	0.608057	-1.41067
GLA	1.30033	3.35772	2.12331	0.0500106	0.744519	-3.75711
DTD1	-1.29393	6.64424	-1.77108	0.0959796	0.772453	-4.20028
NUDT7	1.28792	4.109	1.89725	0.0763667	0.763586	-4.04637
GLTSCR2	-1.28673	6.38476	-1.6459	0.119675	0.779195	-4.34672
ERCC1	-1.28298	3.61995	-1.7848	0.0936495	0.772453	-4.18383
ASAP2	-1.28204	4.01102	-1.60858	0.127653	0.784187	-4.38909
ZFP948	-1.28043	3.83725	-2.75843	0.0141857	0.723943	-2.88149
IFFO1	-1.2797	4.65144	-2.83535	0.0121176	0.723943	-2.77171
ATP5SL	-1.27891	4.45345	-1.89799	0.0762628	0.763586	-4.04545
TNFSF9	1.2779	3.07127	3.83596	0.0015062	0.608057	-1.34243
EVI2A-EVI2B	1.27699	3.39229	3.36382	0.00404453	0.712534	-2.01237
CYP7B1	-1.27467	4.04438	-1.49757	0.154103	0.787702	-4.51125
LARP1B	1.27208	3.89685	2.59713	0.0196849	0.723943	-3.1099
PIP4K2B	1.26941	4.65591	1.32325	0.204725	0.799586	-4.69056
ACSS1	1.2694	3.84973	2.91699	0.0102436	0.723943	-2.65478
CPQ	-1.26711	3.92616	-1.49238	0.155444	0.787702	-4.51682
IL1B	1.26406	4.89047	2.58635	0.0201176	0.723943	-3.12506
ZFP36L2	1.26374	6.38481	2.39249	0.029632	0.727863	-3.39476
9530078B04RIK	1.2627	2.65173	4.10677	0.000857039	0.521473	-0.968032
UTRN	-1.26076	6.30675	-2.36664	0.0311837	0.728782	-3.43024
OTUD5	1.25875	4.35924	1.64368	0.120138	0.779195	-4.34926
PTBP1	1.25843	6.01963	2.53919	0.0221202	0.723943	-3.19121
BAZ1B	1.25825	5.62347	1.75659	0.0984934	0.772453	-4.21755
HS6ST2	-1.258	3.97981	-1.59664	0.1303	0.784598	-4.40251
PLEKHG3	1.25732	4.90708	1.95053	0.0692194	0.756614	-3.97965
STT3A	1.25654	4.04432	1.77004	0.0961568	0.772453	-4.20151
TREM1	1.25542	3.24511	2.73583	0.0148554	0.723943	-2.91364
TBC1D12	1.25381	5.15157	1.32816	0.203133	0.799438	-4.68572
GM3764	-1.25308	3.76877	-2.13072	0.0493078	0.744519	-3.74737
RAB8A	1.25176	4.69225	2.01847	0.060984	0.753701	-3.89324
RAP1GAPOS	-1.25145	2.28539	-2.90921	0.0104092	0.723943	-2.66593
AGPAT5	1.24817	5.57118	2.4317	0.0274168	0.723943	-3.34071
SLC32A1	-1.24796	6.0343	-1.36835	0.19049	0.794437	-4.64572
KCNK13	1.24747	3.5903	1.55694	0.139436	0.787436	-4.44665
TMED7	-1.24686	5.57347	-1.37328	0.188984	0.793804	-4.64075
TMEM56	1.24652	4.21776	1.73576	0.10221	0.772453	-4.24226
SLC1A1	-1.24633	6.11024	-3.57587	0.00259497	0.636948	-1.70938
LIF	1.24561	3.07421	2.52395	0.0228067	0.723943	-3.21251
ZW10	1.24472	2.62705	2.01725	0.0611235	0.753701	-3.8948
KPNA4	1.24417	6.05947	2.35889	0.0316635	0.728782	-3.44085
CCDC53	-1.24381	3.81658	-2.64175	0.0179869	0.723943	-3.047
MYC	1.24113	4.63889	3.58713	0.00253453	0.636948	-1.69338
ZFP664	1.24054	6.26989	1.733	0.102712	0.772453	-4.24552
TAF10	-1.24049	6.37514	-2.26868	0.0377841	0.73908	-3.56347
NSMCE1	-1.23898	3.96513	-1.4871	0.15682	0.787971	-4.52247
MBNL1	-1.23896	3.47278	-1.86275	0.08134	0.76842	-4.08904
UCN2	1.2386	2.96375	2.04434	0.0580882	0.753465	-3.85994
MOCS2	1.23848	5.73233	2.17526	0.0452733	0.73908	-3.68852
TNRC6A	1.23818	6.00327	1.82757	0.0867063	0.770144	-4.13211
EP400	-1.23702	3.49217	-1.6805	0.112668	0.77496	-4.30691
CYR61	1.23	5.20618	1.71003	0.106969	0.772453	-4.27252
COTL1	1.22998	5.75603	2.62121	0.0187503	0.723943	-3.07599
HCAR2	1.2292	2.82358	2.31167	0.034741	0.737662	-3.50525
KLC1	-1.22849	7.88548	-3.37896	0.00391846	0.697934	-1.99065
LRRC74	-1.22755	1.848	-3.54838	0.00274868	0.650348	-1.7485
FZD3	-1.22733	4.26017	-1.39049	0.1838	0.791826	-4.6233
OSGIN2	1.22358	4.09746	2.83237	0.0121922	0.723943	-2.77598
GBAS	1.2235	4.66794	1.27022	0.222531	0.810712	-4.74181
LPL	1.22037	4.5948	2.2826	0.0367726	0.73908	-3.54466
PNRC2	1.22002	5.34834	1.67409	0.113938	0.775284	-4.31433
BRD4	-1.21845	5.38674	-1.4786	0.159052	0.787971	-4.53152
LOR	1.21815	4.24242	2.65569	0.0174858	0.723943	-3.0273
ZFAND3	1.2179	5.70433	1.67751	0.113258	0.775242	-4.31037
RFX4	-1.21707	3.25613	-1.59258	0.131209	0.784598	-4.40705
UBE2D2A	-1.21687	6.72259	-2.0779	0.0545194	0.748267	-3.81645
SMU1	-1.21567	6.51325	-1.83128	0.0861259	0.770144	-4.12759
AMOTL1	1.21462	5.05604	1.60116	0.129292	0.784598	-4.39743
SPTY2D1	-1.21445	3.88833	-2.86173	0.0114784	0.723943	-2.73397
DCAF7	-1.21297	6.36669	-2.01084	0.0618625	0.753701	-3.90302
AKAP7	1.21269	3.23546	1.70817	0.107321	0.772453	-4.2747
FGF1	-1.21267	6.37488	-2.05143	0.0573179	0.752625	-3.85079
C230073G13RIK	-1.21253	2.46285	-3.2284	0.00536682	0.723943	-2.20693
2810433D01RIK	1.21245	2.07481	3.41342	0.00364589	0.695731	-1.94126
SRXN1	-1.21198	6.13142	-1.81566	0.088592	0.770144	-4.14658
TLN2	-1.21	5.19848	-2.07606	0.0547101	0.748586	-3.81885
FAM120C	1.2094	5.53535	1.56379	0.137821	0.78654	-4.43908
LGR5	-1.20901	3.3958	-1.80869	0.0897123	0.771548	-4.15502
VPS4B	-1.20899	5.36243	-1.38109	0.186619	0.793804	-4.63285
THAP2	1.20839	4.22178	1.51626	0.149352	0.787702	-4.49109
DNAJB6	1.20814	4.4539	1.7301	0.103241	0.772453	-4.24894
TXNL4A	1.20763	6.38786	1.44958	0.166882	0.791422	-4.5622
DGCR8	-1.20599	3.55466	-3.23841	0.00525594	0.723943	-2.19254
RNF114	1.20569	4.05745	1.3765	0.188005	0.793804	-4.63749
PDSS2	1.20494	4.03174	1.7876	0.0931815	0.772453	-4.18047
4933434P08RIK	-1.20428	2.56325	-3.774	0.00171435	0.608057	-1.42927
SNAP25	-1.20375	8.28031	-1.28191	0.218504	0.808439	-4.73065
6430553K19RIK	1.2036	2.20633	2.68567	0.0164531	0.723943	-2.98486
PDCL2	-1.20225	1.71538	-3.29031	0.0047162	0.723943	-2.11792
ATP5G2	1.20061	3.36341	1.32331	0.204704	0.799586	-4.69049
FABP1	-1.19922	2.66425	-4.14867	0.00078571	0.511736	-0.910923
GPM6B	-1.19743	6.95354	-1.13714	0.272559	0.830735	-4.86318
CYB5R3	-1.19631	6.04101	-1.25758	0.22695	0.812791	-4.75379
1700020I14RIK	1.19543	5.78215	2.38003	0.0303704	0.728759	-3.41187
IGKV4-73	-1.19499	1.98822	-2.88007	0.0110534	0.723943	-2.70771
FABP3	-1.19462	5.98002	-1.97189	0.0665279	0.756614	-3.95264
NSF	1.1946	8.09012	1.40138	0.180581	0.791422	-4.61217
YIPF5	1.19375	6.48756	3.01883	0.00829871	0.723943	-2.5085
AI607873	1.19237	2.54204	2.72812	0.0150911	0.723943	-2.92461
DNAJC2	1.19179	4.16502	1.75571	0.0986491	0.772453	-4.21861
SPRED2	1.19033	5.90317	2.25304	0.0389519	0.73908	-3.58455
CCL7	1.19031	4.52057	2.71265	0.0155743	0.723943	-2.94659
KCTD2	1.18998	6.18237	1.54257	0.142874	0.787702	-4.46244
4930402H24RIK	1.18893	6.16934	1.57209	0.135886	0.786475	-4.42988
ZFP36	1.18741	6.01166	2.73341	0.0149291	0.723943	-2.91709
TFPT	-1.18634	5.11042	-2.5762	0.0205334	0.723943	-3.13932
NCOA1	1.18298	6.01899	1.19104	0.251356	0.821779	-4.81531
TAGLN2	1.18133	4.70596	2.1998	0.0431833	0.73908	-3.65588
OLR1	1.18	2.21098	2.50609	0.0236377	0.723943	-3.23744
SIRT5	1.17895	3.41687	1.40431	0.179724	0.791422	-4.60918
LRRIQ4	1.17791	2.05623	2.72118	0.015306	0.723943	-2.93447
CSRNP1	1.17699	4.36559	1.77466	0.0953672	0.772453	-4.19599
4930578I07RIK	-1.17589	2.15653	-4.26622	0.000616137	0.45214	-0.75202
TMEM30A	-1.17588	6.58987	-2.91248	0.0103393	0.723943	-2.66124
ZCCHC17	-1.17434	6.51753	-1.64039	0.120827	0.779406	-4.35302
ELN	1.17419	3.98016	2.56931	0.0208205	0.723943	-3.149
JUNB	1.17142	5.78366	2.7087	0.0157001	0.723943	-2.95219
TNNI2	-1.17132	3.69163	-2.17763	0.0450673	0.73908	-3.68537
ABHD2	1.17001	4.0996	1.42915	0.172579	0.791422	-4.58353
DDX39B	1.16836	4.66583	1.71149	0.106694	0.772453	-4.27081
GJC2	-1.16658	5.62012	-1.91981	0.0732635	0.756843	-4.01824
GLRA3	1.16596	3.09554	1.89398	0.0768259	0.763998	-4.05043
BTG2	1.16483	5.70021	2.00549	0.0624852	0.753701	-3.90986
SCAP	-1.1641	6.33594	-1.84498	0.0840125	0.770088	-4.11085
CTTN	-1.16256	6.52053	-1.56075	0.138535	0.787221	-4.44244
JUND	-1.1622	6.59581	-1.56334	0.137927	0.78654	-4.43958
TBL3	1.1616	4.19404	1.49673	0.15432	0.787702	-4.51215
HADHB	1.15901	6.55502	2.59193	0.0198925	0.723943	-3.11721
EIF4G2	1.15806	4.68828	1.02118	0.322665	0.844332	-4.95996
DAW1	1.15805	2.09001	3.31726	0.00445799	0.722559	-2.0792
UNC79	-1.158	1.46933	-3.08517	0.00723158	0.723943	-2.41306
AV320801	1.15611	1.18386	3.81471	0.00157457	0.608057	-1.37217
CCT8	-1.15605	6.71609	-1.6086	0.127649	0.784187	-4.38906
LSM7	1.15596	4.28909	1.55936	0.138862	0.787436	-4.44397
MAPRE1	-1.15592	5.76073	-1.82168	0.0876347	0.770144	-4.13927
SLC4A9	-1.15355	2.31726	-3.06574	0.00752926	0.723943	-2.44102
EPB4.1L2	-1.15342	6.5968	-2.03821	0.0587634	0.753701	-3.86785
CASP4	1.15218	2.91761	1.73922	0.101584	0.772453	-4.23816
TFRC	1.15206	5.26678	1.52173	0.147986	0.787702	-4.48517
XBP1	-1.15174	5.51639	-2.19412	0.0436588	0.73908	-3.66345
STRBP	-1.15031	4.93416	-1.43004	0.172329	0.791422	-4.58261
STAC3	-1.15017	2.52521	-3.23024	0.00534626	0.723943	-2.20428
TCRG-C	-1.1499	2.39785	-3.47145	0.00322897	0.677149	-1.85825
FAM219A	1.14976	6.30826	1.51103	0.150668	0.787702	-4.49675
CIB1	1.14726	4.06879	1.12131	0.279034	0.831384	-4.8769
SCN8A	1.14713	5.4812	1.24172	0.232593	0.812791	-4.7687
QK	-1.1471	6.41133	-2.45788	0.0260259	0.723943	-3.30447
GM4604	1.1457	7.85869	3.58843	0.00252762	0.636948	-1.69153
KIF21A	1.14541	6.44748	1.59484	0.130701	0.784598	-4.40452
CCL4	1.14488	4.98647	2.98678	0.00886822	0.723943	-2.55458
TFPI2	1.14485	3.89076	1.71128	0.106733	0.772453	-4.27105
C1D	-1.14451	6.52158	-1.75714	0.0983966	0.772453	-4.2169
ASH2L	-1.14451	5.25238	-1.94713	0.0696574	0.756648	-3.98394
GM5129	-1.1431	1.51153	-2.82806	0.0123003	0.723943	-2.78213
MED28	-1.14282	6.49485	-2.51168	0.0233746	0.723943	-3.22964
TMOD2	1.14274	6.19849	2.61698	0.0189113	0.723943	-3.08195
GPRASP1	1.13816	7.42753	1.12613	0.277051	0.830735	-4.87274
TBC1D21	-1.1381	1.63916	-2.68242	0.0165621	0.723943	-2.98946
DDRGK1	1.1375	6.49089	1.6685	0.115056	0.777124	-4.32078
TRIM24	-1.13685	3.88084	-2.29994	0.0355477	0.73908	-3.52117
RAB3C	1.13685	5.88094	1.56997	0.136378	0.786475	-4.43223
NRXN2	-1.13534	5.03127	-2.89129	0.0108008	0.723943	-2.69163
KIF2A	-1.13502	6.06327	-2.5438	0.0219164	0.723943	-3.18475
CHD9	-1.13468	4.72084	-2.67283	0.0168881	0.723943	-3.00305
CEBPB	1.13314	5.63285	2.17107	0.0456396	0.73921	-3.69408
IQGAP1	1.13225	2.98251	1.9022	0.0756753	0.761856	-4.04021
MIA3	1.13215	6.26308	1.49604	0.154499	0.787702	-4.5129
COL12A1	1.13202	4.01727	1.92886	0.0720513	0.756843	-4.00691
SNAP91	1.13096	4.01893	0.867163	0.398928	0.873037	-5.07466
MYO1E	1.1306	2.8818	2.02353	0.0604067	0.753701	-3.88673
45537	1.13036	5.16525	1.18501	0.253665	0.822793	-4.82076
EMP1	1.12907	3.80494	1.21663	0.24174	0.82003	-4.79196
MED12L	-1.12854	4.00541	-1.14659	0.268746	0.829295	-4.85492
GM9872	-1.12637	1.53904	-2.60754	0.0192754	0.723943	-3.09524
4930556M19RIK	-1.12637	1.42471	-2.86379	0.0114299	0.723943	-2.73102
PRLR	-1.12634	3.97717	-2.41696	0.0282302	0.723943	-3.36106
TTL	1.12597	3.32045	1.64481	0.119903	0.779195	-4.34798
GM5891	1.12473	2.48269	2.42944	0.0275397	0.723943	-3.34383
1700042G07RIK	-1.12405	3.17453	-3.20675	0.00561468	0.723943	-2.23807
ABHD17B	1.1239	5.78273	2.31654	0.0344111	0.735735	-3.49863
RALGAPA1	-1.12292	4.86364	-1.42024	0.175114	0.791422	-4.59276
EXOC1	-1.12241	5.74596	-1.82746	0.0867231	0.770144	-4.13224
MLEC	1.12174	6.09553	1.57263	0.135761	0.786475	-4.42928
SPATA5	-1.12066	4.1919	-2.96748	0.00922929	0.723943	-2.5823
WWC1	1.11897	3.85538	1.43096	0.17207	0.791422	-4.58165
SAE1	-1.11887	6.0688	-1.79393	0.092128	0.772453	-4.17285
NFIX	1.11814	6.73005	1.56597	0.137311	0.78654	-4.43667
CLIP1	-1.11772	4.81781	-2.1824	0.0446556	0.73908	-3.67903
A230046K03RIK	-1.11753	4.53296	-2.13531	0.0488768	0.744519	-3.74132
TXNDC15	-1.11693	6.75412	-1.75729	0.0983709	0.772453	-4.21672
KDM3B	-1.1163	5.52897	-2.31693	0.0343847	0.735735	-3.4981
LIAS	-1.11559	6.48243	-1.68968	0.110868	0.773181	-4.29626
GALNT11	-1.11448	3.71725	-1.44979	0.166824	0.791422	-4.56198
ARFGEF1	-1.11438	6.43535	-1.67158	0.114439	0.775331	-4.31722
SLAIN2	1.11419	5.86104	2.46375	0.0257231	0.723943	-3.29633
MRGPRA2A	1.11414	2.98035	3.71527	0.00193838	0.608057	-1.51194
PRDX6	1.11295	6.49832	0.900121	0.381672	0.868531	-5.05149
BCL2L2	1.11164	5.85607	1.18772	0.252624	0.822266	-4.81831
LRRN1	-1.11086	5.85622	-1.30147	0.211895	0.804663	-4.7118
PDS5A	-1.11076	4.02609	-2.16212	0.0464307	0.744172	-3.70593
RPS6KA4	-1.10965	4.29016	-1.14552	0.269176	0.829394	-4.85586
SF3B5	-1.10782	6.08603	-1.18806	0.252492	0.822266	-4.818
UBE4B	1.10698	5.52338	1.19514	0.249797	0.821269	-4.8116
EIF6	-1.10641	6.33545	-2.53398	0.0223525	0.723943	-3.19849
9430020K01RIK	1.10275	5.59462	1.26974	0.222699	0.810712	-4.74227
0610042E11RIK	-1.10227	2.23264	-2.78682	0.0133855	0.723943	-2.84103
RAB20	1.10151	3.16451	5.40307	6.28288e-05	0.234748	0.669221
LOC100044627	-1.10123	8.2444	-1.12962	0.275622	0.830735	-4.86972
EZR	1.10122	4.92049	2.83728	0.0120699	0.723943	-2.76896
CKAP5	-1.10108	6.06985	-1.20024	0.247865	0.821269	-4.80696
GM11346	-1.10105	1.62708	-4.08904	0.000889156	0.521473	-0.99226
FOXJ2	-1.10097	4.28773	-1.53465	0.144798	0.787702	-4.4711
SRPK2	-1.10048	6.01094	-2.37198	0.0308572	0.728782	-3.42293
CXCL3	1.10022	2.9516	1.65413	0.117975	0.779019	-4.3373
NDUFB8	-1.09958	7.44302	-0.958709	0.352255	0.856263	-5.00844
C330006P03RIK	1.09872	4.26453	3.31901	0.0044417	0.722559	-2.07668
PLK2	1.09814	4.28515	1.16217	0.26255	0.827225	-4.84117
4833419G08RIK	-1.09556	2.61518	-3.95199	0.00118241	0.574336	-1.18094
GM21571	1.0947	6.93708	1.0189	0.323713	0.844332	-4.96177
PRKCB	-1.09405	5.13284	-0.990239	0.337092	0.849375	-4.9843
LYPLA1	1.09288	5.03225	1.2772	0.220121	0.809489	-4.73516
DROSHA	1.09284	6.41165	1.56283	0.138046	0.786591	-4.44014
APOA1	-1.0923	2.96475	-2.74241	0.0146575	0.723943	-2.90429
UBE2QL1	-1.09103	5.80375	-1.18649	0.253096	0.82252	-4.81942
SUGP2	1.09086	4.83318	2.48992	0.0244145	0.723943	-3.25996
8430432A02RIK	-1.09085	2.11306	-3.56877	0.00263383	0.636948	-1.71948
RNF122	1.09074	4.21987	2.27686	0.0371864	0.73908	-3.55242
RAPGEF4	1.09063	5.37422	3.00172	0.0085981	0.723943	-2.5331
SMC2	-1.0906	4.12313	-1.80862	0.0897249	0.771548	-4.15511
DOPEY1	-1.08966	3.34485	-1.59571	0.130507	0.784598	-4.40354
ADAMTS3	-1.08944	4.2713	-2.41514	0.0283325	0.723943	-3.36357
NACAD	-1.08869	5.35042	-3.48513	0.00313785	0.677149	-1.83871
GAPDH	1.08784	8.95643	1.5271	0.146653	0.787702	-4.47933
AP1G1	1.08718	4.91485	1.70266	0.108367	0.773181	-4.28113
SH3BGR	-1.08708	4.3822	-1.15033	0.267251	0.829102	-4.85164
MS4A6B	1.08706	3.67258	1.9294	0.0719791	0.756843	-4.00623
ENHO	-1.08607	6.68261	-1.77699	0.0949689	0.772453	-4.19319
9530068E07RIK	1.08607	6.55455	1.62877	0.123283	0.783295	-4.36625
VPS29	1.08595	5.68572	1.20224	0.247113	0.821269	-4.80514
MED8	1.08469	5.67205	2.24862	0.0392881	0.73908	-3.5905
DDC	1.08428	3.36017	1.11099	0.283317	0.831833	-4.88575
IGSF6	1.08418	2.04422	2.11908	0.0504151	0.744519	-3.76265
TGFBR2	1.08378	3.35637	1.91979	0.073266	0.756843	-4.01826
GRB14	1.08219	6.59525	1.57717	0.134714	0.785596	-4.42424
4933400A11RIK	-1.08073	1.12146	-3.03635	0.00800266	0.723943	-2.4833
CTSA	1.07961	6.47747	1.96377	0.0675399	0.756614	-3.96293
ECE1	1.07959	4.29285	1.72035	0.105038	0.772453	-4.26042
DCN	1.07952	5.18233	0.931794	0.365568	0.86181	-5.02851
CTTNBP2NL	1.07865	5.0536	2.85924	0.0115374	0.723943	-2.73754
MFN2	1.07678	5.92316	1.18903	0.252123	0.822043	-4.81713
MTHFR	1.07545	3.74125	1.81455	0.0887692	0.770253	-4.14792
FGF17	1.07407	2.48939	4.46867	0.000406377	0.432971	-0.483129
MBOAT7	-1.07267	6.28758	-1.43161	0.171886	0.791422	-4.58097
SLC6A5	1.07149	5.30674	1.32909	0.202833	0.799438	-4.68481
GM7854	-1.07148	1.7999	-2.96778	0.00922373	0.723943	-2.58188
PEX5L	1.07133	5.68398	2.50171	0.0238454	0.723943	-3.24354
FAM107A	1.07124	6.66248	1.40377	0.179883	0.791422	-4.60973
SF3B2	1.07122	6.45249	1.55207	0.140593	0.787702	-4.45201
TEAD2	-1.07119	2.9184	-2.16986	0.0457461	0.740377	-3.69569
MYOC	-1.0711	5.27891	-1.17979	0.255673	0.82362	-4.82545
CYFIP1	-1.07094	6.73299	-1.45179	0.166274	0.791422	-4.55988
VRK2	1.07068	3.47472	3.27276	0.00489228	0.723943	-2.14314
FOS	1.06946	7.47916	2.83606	0.0121002	0.723943	-2.7707
SERPINA1C	-1.06693	3.94775	-3.22156	0.00544399	0.723943	-2.21677
CCDC47	-1.06648	6.1097	-2.12996	0.0493794	0.744519	-3.74836
MYO1F	1.06632	2.73251	2.19288	0.0437628	0.73908	-3.66509
TAOK1	-1.06549	6.54428	-1.48829	0.156509	0.787702	-4.52119
GPR115	-1.06448	2.59668	-2.8604	0.0115099	0.723943	-2.73588
LOC100861749	1.06439	3.9339	2.41683	0.028238	0.723943	-3.36125
SH2B1	-1.06319	4.64428	-1.26645	0.223844	0.811198	-4.7454
PI4KA	1.06252	3.96062	1.76119	0.0976898	0.772453	-4.21208
CACNG2	-1.06221	5.73718	-1.7193	0.105233	0.772453	-4.26165
ZBTB16	1.06218	4.97162	1.9834	0.0651168	0.75508	-3.93802
PAFAH1B1	1.0616	6.67588	2.58797	0.020052	0.723943	-3.12278
BTBD7	-1.06093	4.11885	-3.0998	0.00701503	0.723943	-2.39201
GABPB2	-1.06011	3.24184	-1.65004	0.118819	0.779195	-4.342
A530016L24RIK	-1.05959	2.59257	-3.15092	0.00630726	0.723943	-2.31842
FST	1.05947	2.55865	2.80834	0.0128081	0.723943	-2.8103
C79123	-1.05913	2.4081	-2.04905	0.0575751	0.752625	-3.85386
NOVA2	1.05711	3.70133	1.14927	0.267674	0.829269	-4.85257
4930524N10RIK	-1.05686	1.27984	-2.54185	0.0220022	0.723943	-3.18748
SUPT16	1.05609	4.7403	2.00587	0.0624405	0.753701	-3.90937
GPNMB	1.05563	3.62685	1.53051	0.145814	0.787702	-4.47562
FBXO22	1.05529	6.25179	1.93613	0.0710892	0.756843	-3.99778
2310015K22RIK	-1.05505	2.19611	-3.19281	0.0057803	0.723943	-2.25814
BPTF	1.05484	6.60676	1.48778	0.15664	0.78771	-4.52173
EIF4H	1.05415	6.59546	0.802777	0.434103	0.881037	-5.11769
AMMECR1L	-1.05304	6.39203	-1.84991	0.0832629	0.768727	-4.10481
KRT8	-1.05283	2.92683	-2.65548	0.0174931	0.723943	-3.02759
NPEPPS	-1.05193	6.62358	-1.56425	0.137714	0.78654	-4.43857
HECW1	-1.05148	5.87418	-2.26838	0.0378068	0.73908	-3.56388
DEFA-RS7	-1.05097	2.75584	-2.84924	0.0117768	0.723943	-2.75184
ALG11	1.05013	5.07941	1.28437	0.217663	0.807705	-4.72829
COX8C	1.04961	3.97704	2.06584	0.0557789	0.752106	-3.83212
EEPD1	1.04936	4.12306	2.53038	0.0225148	0.723943	-3.20353
SMARCE1	1.04929	4.87116	1.17059	0.259248	0.825238	-4.83369
1700063H04RIK	-1.04919	1.54039	-2.72406	0.0152165	0.723943	-2.93038
GSTM7	1.04897	6.08536	2.02739	0.0599714	0.753701	-3.88178
SAC3D1	1.04883	3.65772	1.46895	0.161623	0.790192	-4.54178
PNRC1	1.04771	6.00421	1.10949	0.283945	0.831833	-4.88704
MGST1	-1.04736	6.4582	-1.43609	0.170627	0.791422	-4.57631
GIMAP6	1.04728	3.95025	2.44076	0.0269276	0.723943	-3.32818
HELZ	1.04648	3.91912	1.06977	0.300914	0.837371	-4.92046
PRKRIP1	1.04623	2.76004	1.82649	0.0868753	0.770144	-4.13342
CHMP7	-1.04595	5.38739	-1.19436	0.250092	0.821269	-4.8123
SMCR8	1.04556	3.59541	2.94386	0.00969107	0.723943	-2.61623
CDKN2A	-1.04545	2.35901	-3.1015	0.00699025	0.723943	-2.38956
SNRPC	-1.04544	6.41814	-1.53389	0.144985	0.787702	-4.47193
MEF2B	-1.04481	2.73616	-2.49495	0.02417	0.723943	-3.25295
TMEM100	1.04472	4.17969	2.47558	0.0251233	0.723943	-3.2799
CORO1A	-1.04388	4.37867	-1.03909	0.314519	0.840895	-4.94558
RPL37A	-1.04388	8.63665	-1.54282	0.142814	0.787702	-4.46217
COPRS	-1.04248	6.39091	-1.59675	0.130275	0.784598	-4.40238
SEC24C	1.04089	6.13254	1.59987	0.12958	0.784598	-4.39889
TTR	-1.0406	3.57049	-2.52826	0.0226104	0.723943	-3.20648
TGIF1	1.04026	4.12328	3.6792	0.00209029	0.626876	-1.56287
STK36	1.03996	3.25199	2.53981	0.0220928	0.723943	-3.19034
LRRC69	-1.03983	2.32042	-2.39746	0.0293423	0.727091	-3.38793
CYTH4	1.03974	3.72926	3.71543	0.0019377	0.608057	-1.51171
PRKAG2	-1.03907	5.39096	-1.50992	0.15095	0.787702	-4.49795
PTBP3	1.03892	4.16323	1.20994	0.244228	0.820688	-4.79811
PEG3	-1.03813	6.57977	-1.45087	0.166525	0.791422	-4.56084
SF3B6	-1.03789	6.67453	-1.49996	0.15349	0.787702	-4.50869
UROS	1.03743	4.88861	1.55917	0.138909	0.787436	-4.44419
SLC25A25	-1.0369	5.31108	-1.34084	0.199074	0.79687	-4.6732
GNL3L	-1.03689	5.84818	-1.19906	0.248312	0.821269	-4.80804
LOC552911	1.03584	2.4709	2.63255	0.018325	0.723943	-3.05999
KANSL1L	-1.03537	3.76863	-1.62592	0.123893	0.783295	-4.36949
TMEM135	-1.03325	5.9988	-1.76654	0.0967612	0.772453	-4.2057
GM5124	-1.03215	2.91506	-1.58033	0.133988	0.785562	-4.42072
ZCCHC4	-1.03126	3.60696	-2.53851	0.0221503	0.723943	-3.19216
PDC	-1.03091	2.59727	-3.41827	0.00360909	0.695731	-1.93432
RPL41	-1.03052	8.18649	-1.04061	0.313834	0.840895	-4.94435
SUGP1	1.03048	5.01186	1.0515	0.308965	0.839412	-4.93549
FAM184A	-1.03005	4.59614	-2.16113	0.0465193	0.744519	-3.70725
CDK13	1.02973	4.03201	1.88163	0.078584	0.766032	-4.06574
GPATCH2L	1.0295	3.4157	1.30879	0.209463	0.802635	-4.70469
NFKBIZ	1.02929	5.2085	2.67492	0.0168164	0.723943	-3.00009
TBC1D8B	-1.02868	4.48785	-2.03737	0.0588559	0.753701	-3.86893
RASL2-9	1.02858	2.44197	2.77975	0.0135804	0.723943	-2.8511
D5WSU148E	1.02858	3.39971	3.08802	0.00718882	0.723943	-2.40896
LPGAT1	-1.02784	6.38524	-1.63496	0.121968	0.781627	-4.35921
ALB	-1.02756	3.77881	-1.61147	0.127019	0.783557	-4.38583
UBQLN1	-1.02741	4.98514	-1.04523	0.311762	0.840339	-4.9406
LSS	1.02626	4.47714	1.19793	0.248739	0.821269	-4.80907
ERG	1.02608	3.57267	2.35393	0.0319744	0.728782	-3.44764
NCAM1	-1.02541	6.72024	-2.48316	0.0247463	0.723943	-3.26937
SLC30A1	-1.02527	4.96339	-2.18258	0.0446399	0.73908	-3.67879
ZFP46	1.025	3.82943	1.29736	0.213269	0.804785	-4.71577
RPS18	1.02443	4.46137	0.685218	0.503211	0.900178	-5.18843
CH25H	1.02364	5.24534	2.97472	0.00909227	0.723943	-2.57191
ZBTB33	1.02323	5.01167	1.51745	0.149053	0.787702	-4.4898
CYP11A1	1.02321	3.01417	2.60566	0.0193488	0.723943	-3.09789
GM27032	1.02201	3.59165	2.73761	0.0148017	0.723943	-2.91112
TOP2A	1.02175	3.38424	2.93127	0.00994616	0.723943	-2.63429
WDR96	-1.02123	3.36458	-2.92876	0.00999796	0.723943	-2.6379
FAM105A	-1.02007	3.89643	-1.93187	0.0716518	0.756843	-4.00314
6330408A02RIK	1.01967	3.55397	2.86203	0.0114713	0.723943	-2.73354
ARPC5	-1.01914	6.53281	-1.37784	0.1876	0.793804	-4.63614
PIGZ	1.01896	3.79489	2.95054	0.00955824	0.723943	-2.60663
RPH3AL	-1.01865	3.21557	-2.42697	0.0276754	0.723943	-3.34725
ZC3H12A	1.01858	2.92862	3.0356	0.00801526	0.723943	-2.48439
MFSD7B	1.01747	5.41887	2.22401	0.0412089	0.73908	-3.62353
TNRC6C	1.01647	5.53394	1.45743	0.164733	0.791422	-4.55394
5730407I07RIK	-1.01445	3.71659	-3.14408	0.00639781	0.723943	-2.32828
AKR7A5	-1.01299	5.47523	-1.14608	0.26895	0.829295	-4.85536
ACSS2	1.01274	5.8866	1.11033	0.283592	0.831833	-4.88632
ACN9	1.01087	5.26232	1.14648	0.268792	0.829295	-4.85502
TNF	1.01035	3.11356	1.9503	0.06925	0.756614	-3.97995
RPE	1.01029	3.29137	1.37808	0.187526	0.793804	-4.6359
METTL23	-1.00962	4.05401	-1.31461	0.207544	0.801655	-4.69901
ALDH1L1	-1.00909	6.29902	-1.53214	0.145413	0.787702	-4.47384
IQCG	1.00902	2.03655	3.24452	0.00518935	0.723943	-2.18375
TRP63	-1.00885	3.38861	-2.9555	0.0094608	0.723943	-2.59951
4921513I08RIK	-1.00838	2.33817	-2.03514	0.0591038	0.753701	-3.87181
SLC23A2	1.0083	5.62884	2.29217	0.0360917	0.73908	-3.53171
RIT2	1.0082	6.17335	1.95308	0.0688936	0.756614	-3.97644
LOC100502777	-1.00734	3.69948	-1.91843	0.07345	0.756843	-4.01997
CNTD1	-1.00688	5.4427	-1.03132	0.318039	0.842861	-4.95185
SLC15A3	1.00665	4.24931	2.29296	0.0360365	0.73908	-3.53064
SMCO1	-1.00559	1.76936	-2.29375	0.0359808	0.73908	-3.52957
ADRA1A	1.00501	3.13168	3.82955	0.00152651	0.608057	-1.3514
SERPINB2	1.00462	2.30688	2.71894	0.0153761	0.723943	-2.93765
DDX43	1.00429	2.20734	3.44319	0.00342573	0.692521	-1.89866
GC	-1.00397	1.79848	-2.35299	0.032034	0.728782	-3.44893
NPAS4	1.0032	3.23698	1.5294	0.146087	0.787702	-4.47683
STYX	1.00228	4.85811	2.47256	0.0252754	0.723943	-3.2841
HELLS	1.00195	4.19049	2.56861	0.0208497	0.723943	-3.14998
KCNJ9	-1.0004	3.84671	-2.24908	0.0392528	0.73908	-3.58988
B230369F24RIK	-1.00025	1.49619	-2.65038	0.017675	0.723943	-3.0348
4930444A19RIK	-0.999252	1.88997	-2.22121	0.0414324	0.73908	-3.62727
FKBP4	0.998433	5.2283	0.964876	0.349253	0.854953	-5.00377
VRTN	-0.998125	2.37275	-2.32458	0.0338729	0.733901	-3.48769
CHRNB4	0.997951	2.80663	2.76855	0.0138953	0.723943	-2.86707
NEK6	0.997876	4.39589	1.48889	0.156351	0.787702	-4.52055
CEP41	-0.996219	4.46731	-2.42386	0.0278468	0.723943	-3.35154
CCL11	0.996211	3.45977	2.3793	0.0304144	0.728759	-3.41288
PLEKHB2	-0.995051	4.87674	-1.55364	0.140217	0.787687	-4.45027
SRPRB	-0.994774	7.02733	-0.902147	0.380628	0.868176	-5.05004
MDH1	0.994605	5.00148	0.816617	0.42638	0.879569	-5.10869
KCNV1	0.993066	2.61369	3.17549	0.00599263	0.723943	-2.28306
FEZF2	0.992661	2.24806	2.7792	0.0135958	0.723943	-2.85189
AI851613	-0.99162	2.46236	-2.10713	0.0515765	0.744519	-3.77832
HMOX1	0.991341	4.69083	1.61352	0.126573	0.783295	-4.38352
FAM46C	0.990771	3.99101	1.48595	0.157119	0.787971	-4.52369
AU022255	0.989948	2.40801	3.0098	0.00845543	0.723943	-2.52148
KLHL22	0.989928	6.29205	1.41902	0.175465	0.791422	-4.59403
FTL1	0.98979	6.94662	1.81197	0.0891837	0.770738	-4.15105
ATG16L1	0.988083	4.81185	1.04671	0.311099	0.840339	-4.9394
4632404M16RIK	0.988014	2.64078	3.74895	0.00180652	0.608057	-1.46449
FKBP7	0.987397	3.76581	1.20139	0.24743	0.821269	-4.80591
A430088I17RIK	0.986942	2.13767	3.25208	0.00510803	0.723943	-2.17286
PSMD4	-0.986655	6.32695	-1.16785	0.260318	0.825585	-4.83613
MOV10L1	-0.9859	2.87792	-2.47619	0.0250926	0.723943	-3.27905
GMEB1	0.985242	3.9298	2.25525	0.0387849	0.73908	-3.58158
TUBA4A	-0.985154	8.58476	-1.2426	0.232278	0.812791	-4.76787
4933424G05RIK	0.985056	2.62803	2.57394	0.020627	0.723943	-3.14249
CHL1	0.98413	4.95286	1.25814	0.226753	0.812791	-4.75326
NRCAM	-0.983378	6.31329	-2.09797	0.0524831	0.745615	-3.7903
4931406H21RIK	0.982737	2.85891	2.90256	0.010553	0.723943	-2.67548
D1ERTD273E	-0.982677	2.09035	-2.30998	0.034856	0.738169	-3.50754
LINGO1	-0.982453	5.48582	-6.17172	1.4674e-05	0.105129	1.49944
FGD4	0.981707	4.15904	2.46583	0.0256168	0.723943	-3.29344
JMJD1C	0.979798	5.624	2.27517	0.0373093	0.73908	-3.55471
GM9780	0.97967	4.68655	1.13273	0.274352	0.830735	-4.86702
PDE4D	0.979622	5.72852	2.12746	0.049616	0.744519	-3.75166
HERC2	0.977614	4.85429	1.19886	0.248387	0.821269	-4.80822
PXYLP1	0.977415	4.39878	1.59103	0.131559	0.784598	-4.40879
MAP9	0.977339	5.51015	1.15473	0.265495	0.827959	-4.84776
SNHG11	-0.976957	6.52919	-1.1203	0.279453	0.831384	-4.87777
HOXA10	-0.976374	4.23613	-1.2549	0.227897	0.812791	-4.75632
AU022882	0.975705	1.08202	2.90824	0.0104302	0.723943	-2.66734
IGSF9	-0.974295	2.82339	-3.52199	0.00290483	0.650348	-1.78611
CXCL10	0.974098	4.18225	2.81763	0.0125665	0.723943	-2.79704
BNC1	-0.973676	2.37258	-2.69746	0.0160634	0.723943	-2.96814
B230118H07RIK	-0.97324	6.11898	-1.12884	0.275939	0.830735	-4.87039
KCNE3	-0.973116	2.37508	-2.5515	0.0215798	0.723943	-3.17397
CYP2C37	0.972912	2.19027	2.62017	0.0187899	0.723943	-3.07746
PIRB	0.972253	3.09917	2.28766	0.0364112	0.73908	-3.53782
MRPS26	0.972101	4.49865	0.973454	0.345106	0.853464	-4.99723
RLN1	0.972023	2.43396	2.48179	0.0248142	0.723943	-3.27128
FOXD2	0.970866	2.92061	2.89183	0.0107889	0.723943	-2.69086
XPO7	0.970468	3.34857	1.49564	0.154601	0.787702	-4.51332
CD79A	-0.969673	2.99204	-2.75922	0.0141628	0.723943	-2.88036
A430105J06RIK	-0.96919	2.74504	-3.01256	0.00840727	0.723943	-2.51752
2900026A02RIK	0.968851	4.06811	1.40281	0.180161	0.791422	-4.61071
ANKRD33	-0.9685	3.16493	-2.45325	0.0262666	0.723943	-3.31088
SERPINA1A	-0.968179	1.85099	-1.87851	0.0790335	0.766032	-4.0696
MRPS11	0.967709	5.1773	1.29725	0.213306	0.804785	-4.71588
RNF13	0.967589	6.23613	0.900309	0.381575	0.868493	-5.05135
FER1L6	0.967422	1.98262	2.23919	0.0400138	0.73908	-3.60317
NXPH1	-0.966902	5.37879	-1.38095	0.186661	0.793804	-4.633
COPG2OS2	0.966878	5.16233	1.25713	0.227109	0.812791	-4.75422
TMEM170	0.966291	3.48398	2.02601	0.0601264	0.753701	-3.88355
LPIN3	0.96629	2.46719	2.44619	0.0266384	0.723943	-3.32067
MYO9B	0.966009	3.79907	1.43935	0.169716	0.791422	-4.57291
OLFR71	-0.965444	2.5249	-2.7354	0.0148687	0.723943	-2.91426
SSMEM1	0.965404	2.78227	3.04121	0.00792252	0.723943	-2.47632
TGM2	0.965397	4.95291	1.56096	0.138486	0.787221	-4.44221
VNN1	0.96518	2.52599	2.83395	0.0121526	0.723943	-2.77371
PDRG1	0.964972	3.26016	1.13396	0.273852	0.830735	-4.86595
KRTAP7-1	-0.964805	2.29204	-2.93906	0.00978764	0.723943	-2.62312
ASGR1	-0.964525	2.36263	-2.15274	0.0472732	0.744519	-3.71833
C130070B15RIK	-0.964253	1.42228	-2.93914	0.00978585	0.723943	-2.62299
T	0.964161	2.21076	2.77826	0.0136219	0.723943	-2.85323
1700018C11RIK	-0.964044	1.98742	-2.71785	0.0154103	0.723943	-2.9392
MMP12	0.963564	2.52893	1.79338	0.0922186	0.772453	-4.17351
BDKRB2	0.962815	3.29146	2.2395	0.0399895	0.73908	-3.60275
DBNDD2	-0.962663	6.3004	-1.50979	0.150984	0.787702	-4.4981
LOC102632394	-0.962555	3.29366	-2.1736	0.045418	0.73921	-3.69072
SMARCA5	-0.962358	6.009	-1.35266	0.195349	0.79687	-4.66144
CDH23	-0.961853	2.50267	-2.79866	0.0130648	0.723943	-2.82413
LRRC41	-0.961656	4.68356	-0.99746	0.333686	0.848589	-4.97867
ABCF1	-0.961571	4.13847	-1.15763	0.264343	0.827658	-4.84519
VPS13D	0.959684	4.47892	1.40307	0.180087	0.791422	-4.61045
MFAP3L	0.959277	5.49125	2.1448	0.0479977	0.744519	-3.72882
MS4A7	0.959221	3.32833	2.44727	0.0265809	0.723943	-3.31917
AGAP1	0.959156	5.64753	1.30185	0.211767	0.804663	-4.71143
EDA2R	0.959039	2.8423	2.43372	0.0273069	0.723943	-3.33792
EEF1D	0.958292	5.97176	1.76415	0.0971744	0.772453	-4.20855
MPDZ	0.957219	4.89185	2.0449	0.0580277	0.753354	-3.85922
NDEL1	0.95663	4.95403	1.8719	0.079993	0.767538	-4.07776
ARNT2	0.956469	5.23142	2.08089	0.0542124	0.746981	-3.81257
SRPK3	0.955164	4.27958	1.89743	0.0763408	0.763586	-4.04614
LOC432459	0.955073	2.52828	2.68906	0.0163402	0.723943	-2.98005
PFDN5	0.954655	3.24362	0.83513	0.416188	0.879126	-5.09644
COPS3	0.954347	3.91304	0.795292	0.438317	0.881762	-5.12249
HGFAC	-0.953747	2.862	-3.00199	0.00859332	0.723943	-2.53271
USP20	0.953401	4.18614	1.87612	0.0793788	0.767126	-4.07255
GM3120	-0.95338	3.84022	-3.40348	0.00372257	0.695731	-1.95551
A930010G16RIK	-0.95257	1.52307	-2.36769	0.0311191	0.728782	-3.4288
RDH7	-0.952264	2.01036	-2.85717	0.0115865	0.723943	-2.7405
CRYBA1	-0.952047	1.91379	-3.02131	0.00825626	0.723943	-2.50494
4930452B06RIK	-0.951888	4.04515	-2.87004	0.0112839	0.723943	-2.72208
RFESD	0.951868	3.73866	1.24447	0.231606	0.812791	-4.76612
GRASP	-0.951489	4.22835	-2.45491	0.0261803	0.723943	-3.30859
SRSF2	-0.949915	6.14373	-1.49089	0.155833	0.787702	-4.51842
SLC6A6	0.949693	3.9726	1.09284	0.29097	0.833598	-4.90117
TECPR1	-0.949526	5.25266	-1.09899	0.288359	0.833598	-4.89597
ASTN2	0.949493	2.82123	2.83792	0.012054	0.723943	-2.76804
OS9	-0.948739	6.00858	-3.41792	0.00361179	0.695731	-1.93483
SPEER6-PS1	-0.948445	1.99799	-2.86255	0.0114591	0.723943	-2.7328
LYRM5	-0.948302	5.5085	-2.06818	0.0555328	0.751075	-3.82909
SMTNL2	-0.948169	3.61839	-2.07888	0.0544185	0.747948	-3.81518
CCND2	0.947917	4.81389	1.47472	0.160082	0.787971	-4.53566
GPR62	0.947551	5.7532	1.07199	0.299945	0.837371	-4.91862
SCN10A	-0.947234	2.23955	-2.80256	0.0129608	0.723943	-2.81856
PAWR	0.94687	4.00691	2.25371	0.0389015	0.73908	-3.58365
SELT	0.945784	4.68463	0.710947	0.487558	0.895114	-5.17383
F2RL3	-0.945717	2.42587	-2.18104	0.0447726	0.73908	-3.68084
PARVA	0.945608	5.84606	2.3611	0.031526	0.728782	-3.43783
FAM120B	-0.945065	4.9246	-2.49476	0.0241794	0.723943	-3.25323
CIB2	-0.944826	3.74253	-1.06338	0.303713	0.837371	-4.92575
PPFIBP1	-0.944564	4.08251	-2.38659	0.0299797	0.728759	-3.40287
KLF6	0.944104	4.65823	1.67334	0.114088	0.775284	-4.31519
SORBS1	-0.943995	6.50213	-1.82795	0.0866454	0.770144	-4.13163
CYTIP	0.942747	3.43374	2.14431	0.0480429	0.744519	-3.72946
AU022138	-0.942222	1.61285	-2.73903	0.0147589	0.723943	-2.9091
ZC3H7B	0.941991	3.8308	0.961856	0.350721	0.856165	-5.00606
PURB	0.9415	6.44658	1.1279	0.276325	0.830735	-4.87121
TUT1	0.941301	4.12158	2.44282	0.0268176	0.723943	-3.32534
ABL1	0.941266	4.56778	1.08136	0.295886	0.836071	-4.91081
SAMT3	-0.940794	2.2494	-2.73332	0.0149318	0.723943	-2.91721
4930558J22RIK	-0.940755	2.7383	-3.57955	0.00257504	0.636948	-1.70415
D8ERTD572E	-0.940612	2.13621	-2.43379	0.0273032	0.723943	-3.33783
C130079G13RIK	0.940575	1.39102	2.18066	0.0448054	0.73908	-3.68135
SAAL1	0.93986	3.23365	1.87808	0.0790951	0.766032	-4.07013
LGALS3	0.939689	5.91785	1.82582	0.0869805	0.770144	-4.13423
HCLS1	0.93908	3.47517	2.28568	0.0365521	0.73908	-3.54049
RAB12	0.938732	4.92731	0.986818	0.338715	0.849871	-4.98695
RNASET2A	0.938466	6.23412	1.07092	0.300412	0.837371	-4.91951
CERS5	-0.938288	6.1086	-1.45747	0.164723	0.791422	-4.5539
CCL12	0.938103	5.29626	2.26423	0.0381135	0.73908	-3.56948
PLA2G4F	0.937651	1.90676	1.97977	0.0655596	0.755666	-3.94265
FGFR4	0.937592	2.82214	3.28811	0.00473794	0.723943	-2.12108
WRAP53	0.937419	4.32918	2.72087	0.0153158	0.723943	-2.93491
PLEKHG1	-0.937365	5.59098	-1.66607	0.115546	0.777485	-4.32358
ACVR1	0.936035	5.05746	1.95209	0.0690198	0.756614	-3.97769
BIN1	0.935935	4.45606	1.03453	0.316582	0.842783	-4.94926
CAR3	-0.935733	4.35734	-1.48243	0.158043	0.787971	-4.52745
HES3	0.935459	1.91865	2.73243	0.0149589	0.723943	-2.91848
TADA3	0.934949	3.18248	1.12021	0.27949	0.831384	-4.87785
ANKRD22	0.934863	2.10211	2.92282	0.0101211	0.723943	-2.64641
NR1D2	-0.934257	6.91223	-1.18197	0.254833	0.823535	-4.82349
D18ERTD232E	0.933386	2.80343	1.61763	0.125679	0.783295	-4.37888
LMCD1	0.933287	3.7107	2.49153	0.0243359	0.723943	-3.25772
ARTN	-0.933066	2.01317	-2.31177	0.0347341	0.737662	-3.50511
LCE1L	-0.932592	1.47556	-2.26525	0.0380375	0.73908	-3.5681
TMEM158	-0.932205	3.99535	-2.24568	0.0395126	0.73908	-3.59445
TOX2	0.930901	6.45855	1.2028	0.246902	0.821269	-4.80463
TNFAIP8	0.93067	4.43689	1.45556	0.165243	0.791422	-4.55592
2900097C17RIK	0.929643	8.37823	2.36023	0.0315805	0.728782	-3.43903
DDIAS	0.92904	2.76004	2.82152	0.0124665	0.723943	-2.79147
LOXL1	0.928791	4.41066	1.29882	0.212782	0.804785	-4.71437
SPTLC2	0.928739	3.81535	1.24559	0.231206	0.812791	-4.76507
MYH1	0.928201	3.73961	1.68518	0.111748	0.774143	-4.30149
CSF3	0.928092	3.23216	1.4884	0.15648	0.787702	-4.52107
CCL5	0.926256	3.4603	2.1417	0.0482839	0.744519	-3.73291
RGS2	0.926109	5.70492	1.13589	0.273066	0.830735	-4.86427
2410003I16RIK	-0.925509	1.41392	-1.87898	0.0789654	0.766032	-4.06902
MPL	0.925489	4.15652	2.07049	0.0552902	0.749961	-3.82609
CATSPERG2	-0.925364	1.73077	-2.04737	0.0577578	0.752625	-3.85603
4930568D16RIK	-0.925315	2.74041	-2.86061	0.0115048	0.723943	-2.73557
5330427O13RIK	0.92518	2.64383	2.18551	0.044389	0.73908	-3.6749
FNDC3A	0.924937	4.99714	1.80068	0.0910164	0.772453	-4.16471
NOL7	0.924491	5.18997	2.36437	0.0313235	0.728782	-3.43335
GNB2L1	0.924051	5.20739	1.55061	0.140941	0.787702	-4.45361
OBSL1	-0.923935	3.58785	-1.92535	0.0725187	0.756843	-4.0113
TMEM8C	-0.923295	1.82411	-2.21779	0.0417078	0.73908	-3.63185
PCDHA1	-0.9229	5.50324	-1.40301	0.180104	0.791422	-4.61051
RPS4X	0.921718	8.46033	1.13235	0.274508	0.830735	-4.86735
SOX5	-0.921604	4.08473	-2.09378	0.0529021	0.745749	-3.79577
2700080J24RIK	0.921595	2.29742	3.7274	0.00188981	0.608057	-1.49484
SUV420H1	0.920944	3.97661	2.61302	0.0190634	0.723943	-3.08753
G6PC	-0.920492	2.26307	-2.30503	0.0351954	0.73908	-3.51427
HSD17B11	0.919543	4.80517	1.05065	0.309345	0.839659	-4.93619
ANKRD13C	0.919151	6.6688	2.58023	0.0203675	0.723943	-3.13366
4930517O19RIK	-0.919077	1.75868	-1.95094	0.0691678	0.756614	-3.97914
MYOZ3	0.919004	2.63869	2.28473	0.0366203	0.73908	-3.54179
SDK1	0.918712	3.23517	3.47189	0.00322602	0.677149	-1.85762
POU6F1	-0.917692	5.09203	-0.884229	0.389929	0.869673	-5.06276
3110067C02RIK	0.917541	2.03984	2.60132	0.0195191	0.723943	-3.104
LIMCH1	0.916889	6.5621	1.40726	0.178864	0.791422	-4.60615
SF1	0.916824	5.06614	2.0886	0.0534254	0.746469	-3.80253
EIF2AK3	0.916619	4.25287	1.0741	0.29903	0.837371	-4.91687
POLE3	-0.916028	5.51233	-1.70073	0.108736	0.773181	-4.28339
4930448D08RIK	0.915788	1.89648	2.39938	0.0292309	0.726313	-3.38529
MT1	-0.914443	8.37501	-1.0474	0.310794	0.840325	-4.93884
TSC22D1	0.913252	5.52734	1.43224	0.171707	0.791422	-4.58031
IGKV9-120	0.91305	2.02138	2.148	0.0477047	0.744519	-3.7246
CAPZA3	0.912955	1.84262	2.54796	0.0217339	0.723943	-3.17893
APLNR	-0.91243	6.31153	-2.51989	0.022993	0.723943	-3.21817
TCL1B4	-0.91231	2.63494	-2.24509	0.0395581	0.73908	-3.59524
ACAD9	-0.912238	4.58106	-1.48807	0.156566	0.787702	-4.52143
HYAL6	-0.912132	1.1022	-2.64663	0.0178098	0.723943	-3.0401
ZFP358	0.912039	4.62378	3.61231	0.00240439	0.636948	-1.65762
PCDHB16	0.911789	3.55141	1.89149	0.0771771	0.763998	-4.05352
HPGD	0.911723	4.67677	1.00953	0.328047	0.846266	-4.9692
C330026N13RIK	-0.911703	2.0425	-2.3942	0.0295318	0.727109	-3.39241
LBP	-0.911393	4.10324	-1.392	0.183352	0.791573	-4.62176
HES2	-0.911381	2.12884	-2.99075	0.00879564	0.723943	-2.54887
LY6F	-0.911292	1.9759	-3.7346	0.00186158	0.608057	-1.4847
CD93	0.910875	4.70767	1.41856	0.175598	0.791422	-4.59451
PPM1K	0.910243	5.46382	2.18315	0.0445909	0.73908	-3.67803
PAXBP1	-0.910085	4.65802	-1.32025	0.2057	0.800466	-4.6935
IER2	0.909502	5.85365	2.43443	0.0272682	0.723943	-3.33693
HSPA14	-0.909457	3.54918	-1.60923	0.127509	0.784187	-4.38835
AP1S3	0.909174	2.44481	2.24368	0.0396666	0.73908	-3.59714
TCRG-C3	0.909148	1.22533	2.52138	0.0229244	0.723943	-3.21609
PSMA1	-0.90902	5.89219	-0.944059	0.359459	0.859808	-5.01942
LAMA4	-0.908865	4.08889	-3.28791	0.00473988	0.723943	-2.12136
PI4K2B	0.908859	4.13244	2.49399	0.0242166	0.723943	-3.2543
GSTA2	0.908231	2.08208	2.53352	0.0223731	0.723943	-3.19913
PABPC5	0.908042	1.45239	2.04083	0.0584734	0.753701	-3.86446
GM10309	-0.908035	2.51828	-1.89623	0.0765101	0.763586	-4.04764
L1CAM	-0.907969	6.01315	-1.77992	0.094473	0.772453	-4.18969
DACT3	0.907758	5.89391	1.02483	0.320993	0.843895	-4.95704
C77190	-0.90771	1.89336	-2.15297	0.047253	0.744519	-3.71804
MKRN2OS	-0.907475	2.43003	-2.9607	0.0093596	0.723943	-2.59204
FANCL	0.90736	4.19348	1.37449	0.188616	0.793804	-4.63953
PARP1	-0.906757	5.9128	-1.38078	0.186711	0.793804	-4.63316
D8ERTD82E	0.906222	4.17345	1.1708	0.259163	0.825238	-4.83349
HDC	0.906082	3.09259	1.92092	0.0731137	0.756843	-4.01685
ARAP2	0.905957	5.73187	1.41338	0.177086	0.791422	-4.59984
SPINKL	-0.905763	1.98162	-2.35566	0.031866	0.728782	-3.44528
SLC12A6	0.905737	3.82004	1.76199	0.0975502	0.772453	-4.21113
STXBP3A	0.905507	6.40915	2.4084	0.0287134	0.723943	-3.37286
ZKSCAN8	0.905472	4.06359	1.4692	0.161554	0.790192	-4.54151
TRNP1	0.904378	5.12899	0.646872	0.527071	0.907445	-5.20926
SSR4	-0.904062	6.50421	-1.77631	0.0950849	0.772453	-4.19401
ATP8B4	0.903802	3.30541	2.90697	0.0104575	0.723943	-2.66915
AKTIP	0.903587	4.96111	1.30883	0.20945	0.802635	-4.70465
ABCG4	-0.903551	5.58051	-3.6957	0.00201936	0.620029	-1.53955
ASPRV1	0.903013	3.09304	3.51429	0.00295202	0.654101	-1.79709
ARAF	-0.903007	5.94918	-1.21008	0.244174	0.820688	-4.79798
HP	0.90286	3.5278	2.28113	0.036878	0.73908	-3.54665
GSAP	0.902815	3.083	2.55696	0.0213442	0.723943	-3.16632
HOXA11	-0.902371	3.22294	-2.02461	0.0602843	0.753701	-3.88534
CTSB	0.902056	6.83004	0.75282	0.462711	0.890065	-5.149
4921527H02RIK	0.901785	2.68782	2.58155	0.0203132	0.723943	-3.1318
SEC22A	-0.90175	4.15491	-1.59931	0.129703	0.784598	-4.39951
FCHSD2	0.901659	5.76862	1.48259	0.158001	0.787971	-4.52728
NFKBIB	0.901655	5.0483	1.10331	0.286539	0.833598	-4.89231
RPS6KA3	0.901339	4.60113	2.39941	0.0292289	0.726313	-3.38524
2010109A12RIK	-0.901141	3.47798	-2.17223	0.0455378	0.73921	-3.69254
CD14	0.898632	6.18388	2.71455	0.015514	0.723943	-2.94388
NEU1	-0.898616	4.44536	-1.19159	0.251147	0.82153	-4.81482
UHRF2	-0.898601	4.30632	-1.61561	0.126116	0.783295	-4.38115
CBX8	-0.897491	3.89647	-2.96222	0.00933029	0.723943	-2.58986
CLEC7A	0.897307	5.23178	2.68904	0.0163409	0.723943	-2.98009
SLC5A12	-0.897084	1.98024	-2.90486	0.010503	0.723943	-2.67217
9430019H13RIK	-0.896924	3.77584	-2.32234	0.0340221	0.735652	-3.49074
RAI1	0.896874	4.10668	0.939648	0.361648	0.860407	-5.0227
RSPO2	0.896818	3.67341	1.69795	0.109269	0.773181	-4.28663
CCDC11	0.896812	2.26411	2.45102	0.0263836	0.723943	-3.31398
NCOA2	0.896469	5.19225	2.33395	0.033256	0.728788	-3.47493
KRTAP13	-0.89633	2.00505	-2.27874	0.0370505	0.73908	-3.54988
TBC1D14	-0.896001	6.77477	-1.46071	0.163843	0.791422	-4.55049
PJA1	-0.895742	6.41278	-1.83738	0.0851792	0.770144	-4.12014
CRYAB	0.895053	7.44056	0.794212	0.438927	0.88208	-5.12318
ICAM1	0.895024	4.76531	2.84072	0.0119849	0.723943	-2.76404
METTL11B	-0.894761	1.80566	-2.42538	0.0277627	0.723943	-3.34944
MVB12B	-0.894505	5.46007	-1.47092	0.161096	0.789607	-4.53969
TBX20	0.893709	2.22419	3.21887	0.00547458	0.723943	-2.22064
HS3ST3B1	0.893594	3.90448	2.15795	0.0468034	0.744519	-3.71145
SMARCD1	-0.893126	3.83225	-1.16576	0.26114	0.826608	-4.83799
ANKRA2	-0.892776	3.77215	-1.12518	0.277441	0.830735	-4.87356
MYL3	-0.892768	3.53737	-1.9879	0.0645733	0.754635	-3.93231
TTC14	-0.892345	5.10743	-1.54642	0.141944	0.787702	-4.45821
VMN2R88	-0.892126	2.20379	-2.60947	0.0192007	0.723943	-3.09254
IBA57	-0.891816	3.98056	-2.55302	0.021514	0.723943	-3.17184
TXN1	0.89181	3.88195	1.29802	0.213049	0.804785	-4.71514
PRUNE	-0.891071	3.34221	-1.94927	0.0693815	0.756614	-3.98124
DDHD2	0.89049	5.62	1.12275	0.278441	0.831384	-4.87566
FGF13	-0.890484	6.20925	-1.67799	0.113165	0.775242	-4.30982
ADD2	-0.890434	6.53495	-1.44962	0.166871	0.791422	-4.56216
SRST	-0.890364	2.03163	-2.6107	0.0191529	0.723943	-3.0908
C80893	-0.890103	3.10154	-2.55792	0.0213032	0.723943	-3.16498
GM9648	-0.889652	2.24047	-2.56186	0.0211348	0.723943	-3.15944
DHX9	0.88917	6.22056	1.19584	0.249531	0.821269	-4.81096
BCR	0.888757	4.58361	1.82405	0.0872589	0.770144	-4.13638
3930401B19RIK	0.888335	6.47025	2.10828	0.0514636	0.744519	-3.77681
AK076909	-0.887992	1.91732	-3.2431	0.00520469	0.723943	-2.18578
FAM169B	0.887985	2.6622	2.12612	0.049743	0.744519	-3.75342
1500017E21RIK	-0.887834	1.68254	-2.23757	0.0401396	0.73908	-3.60534
2310061G22RIK	-0.887567	2.9579	-2.56703	0.0209162	0.723943	-3.1522
CRYL1	-0.887216	4.54942	-2.4101	0.028617	0.723943	-3.37052
PRKACB	-0.886526	5.57069	-0.965302	0.349046	0.854739	-5.00344
MCOLN2	0.886496	2.74687	2.51643	0.023153	0.723943	-3.22301
FEZF1	-0.886463	2.79919	-2.72441	0.0152057	0.723943	-2.92989
SLCO1A6	0.886115	1.55663	2.12068	0.0502618	0.744519	-3.76056
CTSF	0.886098	5.25178	1.01596	0.325067	0.845386	-4.96411
GM11615	0.885923	2.76243	2.79132	0.0132626	0.723943	-2.8346
SS18L1	-0.885525	2.76323	-1.66651	0.115457	0.777485	-4.32307
6030407O03RIK	0.885357	2.77611	2.12491	0.0498579	0.744519	-3.755
GIMAP5	0.885227	2.06018	2.05904	0.0564996	0.752543	-3.84093
TNFRSF9	0.884954	2.34943	2.88217	0.0110057	0.723943	-2.7047
NKX6-1	0.884378	3.6302	2.48203	0.0248021	0.723943	-3.27094
SELP	0.884225	3.37418	1.93902	0.0707114	0.756843	-3.99416
IL15	0.883823	3.36229	1.97652	0.0659575	0.756053	-3.94677
DCUN1D2	0.883721	5.3007	2.05619	0.0568047	0.752543	-3.84462
STK4	0.883249	5.76201	1.28453	0.21761	0.807669	-4.72814
IFT81	0.883179	4.46114	0.932792	0.365069	0.861677	-5.02777
ZDHHC8	0.882722	4.45791	2.38189	0.0302593	0.728759	-3.40933
PRELID1	0.881999	4.49896	0.834718	0.416413	0.879126	-5.09671
CCNB1IP1	0.881548	2.19166	2.62164	0.0187342	0.723943	-3.07539
FBXW19	0.881521	3.49575	2.32525	0.0338287	0.733683	-3.48678
ABCA1	0.881137	5.7702	1.75712	0.0984008	0.772453	-4.21693
TRP53BP1	-0.880994	6.08776	-1.7422	0.101047	0.772453	-4.23463
C430002E04RIK	-0.880447	2.0849	-2.3946	0.0295088	0.727109	-3.39187
DLX1AS	-0.880294	2.17185	-2.50996	0.0234548	0.723943	-3.23203
OXCT1	0.880028	6.84312	2.1669	0.0460066	0.741381	-3.6996
ANK1	-0.879993	6.13187	-1.16256	0.262395	0.827225	-4.84082
TEF	0.879699	6.56705	1.50537	0.152105	0.787702	-4.50286
B3GNT5	0.879439	2.89342	1.79687	0.0916428	0.772453	-4.16931
ESCO2	0.879104	2.1077	2.98881	0.00883104	0.723943	-2.55166
TTC28	0.879102	4.76652	1.77563	0.0952014	0.772453	-4.19483
MYH10	0.879062	4.48669	0.902652	0.380367	0.868091	-5.04968
FAM120A	-0.879016	6.55401	-1.38791	0.18457	0.792759	-4.62592
SLC25A30	-0.87879	4.13501	-1.88051	0.0787441	0.766032	-4.06712
9030205G03RIK	0.878636	2.97529	2.5131	0.0233079	0.723943	-3.22765
SNHG5	0.878317	3.35289	1.43319	0.171442	0.791422	-4.57933
ZFP943	0.878149	5.29019	1.43527	0.170857	0.791422	-4.57717
RPL27	0.876831	7.93166	3.0129	0.00840135	0.723943	-2.51703
AKIRIN2	-0.875931	4.78111	-0.889934	0.386952	0.868794	-5.05873
CHST9	0.875006	3.00264	2.90698	0.0104574	0.723943	-2.66915
ACOXL	-0.874428	1.98229	-3.22822	0.00536878	0.723943	-2.20718
PITPNM2	0.874017	3.43068	0.918949	0.372042	0.86398	-5.03791
5830473C10RIK	-0.872788	2.16357	-2.45232	0.0263153	0.723943	-3.31217
NIT1	-0.872445	5.37222	-1.8095	0.0895827	0.771548	-4.15405
SECTM1B	0.871715	2.40218	2.41745	0.0282031	0.723943	-3.36039
SCP2D1	-0.871193	2.24754	-2.24078	0.0398906	0.73908	-3.60103
APOC2	0.871064	3.1034	1.49947	0.153615	0.787702	-4.50921
ELP2	0.87095	6.19742	2.17834	0.045006	0.73908	-3.68443
2310011E23RIK	0.87054	1.99228	2.44816	0.0265341	0.723943	-3.31794
MLIP	0.870474	4.16825	1.27571	0.220634	0.809489	-4.73659
EOMES	-0.870435	2.57637	-2.53261	0.0224143	0.723943	-3.20041
KRTAP4-1	0.870135	2.0715	3.0345	0.00803356	0.723943	-2.48597
4933434M16RIK	-0.869678	1.97759	-2.12471	0.049877	0.744519	-3.75527
FBXO3	-0.869433	6.20573	-1.72732	0.10375	0.772453	-4.25221
SPACA1	0.868735	1.71197	2.3812	0.0303007	0.728759	-3.41028
SH3BP5	0.868609	4.37506	0.955652	0.35375	0.85679	-5.01074
KLF9	0.868562	6.42902	1.20263	0.246966	0.821269	-4.80479
APOPT1	0.868437	4.27242	1.52842	0.146328	0.787702	-4.4779
ITPA	0.868073	4.2777	1.21011	0.244162	0.820688	-4.79795
SBNO1	-0.868042	6.26799	-1.659	0.11698	0.778938	-4.33172
FOXP4	0.867828	4.3461	2.27777	0.037121	0.73908	-3.5512
HSPE1-PS2	-0.867325	2.31918	-2.39417	0.0295336	0.727109	-3.39245
STIM2	0.867291	5.53669	1.76788	0.0965287	0.772453	-4.20409
4933424G06RIK	0.867215	2.18942	2.26622	0.0379654	0.73908	-3.56678
ECM2	0.866993	3.59804	2.69974	0.015989	0.723943	-2.9649
AF067061	-0.866944	2.77725	-2.22536	0.0411013	0.73908	-3.62172
HPS1	0.866887	3.59507	1.85409	0.0826319	0.768445	-4.09968
SUPT6	0.866484	4.36463	0.901766	0.380824	0.868365	-5.05031
AU022238	-0.866359	2.15414	-2.90648	0.010468	0.723943	-2.66986
ITPRIP	0.865885	3.32021	2.29221	0.0360894	0.73908	-3.53166
RPS3	0.865843	7.5379	0.667694	0.514036	0.903152	-5.19809
9330101J02RIK	-0.865782	3.12662	-2.1427	0.0481909	0.744519	-3.73158
1700100I10RIK	-0.865579	1.83194	-1.86608	0.0808475	0.76842	-4.08494
CAPZB	-0.865276	5.98799	-0.702686	0.492552	0.896839	-5.17857
CFLAR	-0.86505	4.44746	-2.65287	0.0175859	0.723943	-3.03128
MAGEA6	0.864811	1.51932	2.12046	0.0502832	0.744519	-3.76085
GM10817	-0.864521	3.08751	-2.41532	0.0283226	0.723943	-3.36333
STK11	-0.863958	3.67733	-0.867235	0.39889	0.873037	-5.07461
9930021J03RIK	-0.863379	2.90253	-2.85061	0.0117438	0.723943	-2.74989
4921504P20RIK	0.863301	2.63469	2.25574	0.0387478	0.73908	-3.58091
ADHFE1	0.862581	4.21275	0.931937	0.365497	0.86181	-5.0284
LOC102638937	0.86254	2.52936	2.52	0.0229883	0.723943	-3.21803
ST6GALNAC3	-0.8622	4.58138	-1.6207	0.125015	0.783295	-4.3754
SLC19A1	0.862072	4.45766	1.54521	0.142236	0.787702	-4.45954
ACTR1B	0.86143	4.10895	0.910861	0.376158	0.865126	-5.04377
VIM	0.861373	7.69969	2.11897	0.0504256	0.744519	-3.7628
NEK2	0.861188	3.79535	1.87359	0.0797462	0.767538	-4.07567
MYCBP2	0.861153	5.79491	1.27749	0.22002	0.809489	-4.73488
MTAG2	0.861118	3.15876	2.83977	0.0120082	0.723943	-2.76539
C530008M17RIK	0.860996	4.55138	0.942198	0.360382	0.860266	-5.02081
TNIK	-0.860218	6.01157	-1.94911	0.0694018	0.756614	-3.98144
4933436E23RIK	-0.860178	2.308	-2.73264	0.0149525	0.723943	-2.91818
PSMG3	-0.859781	3.7591	-1.0319	0.317774	0.842861	-4.95138
1110008F13RIK	0.859537	4.24763	0.910037	0.37658	0.86524	-5.04437
4933440K10RIK	-0.859479	1.96753	-2.04179	0.0583686	0.753701	-3.86323
GM6377	0.859393	1.78333	2.01936	0.0608824	0.753701	-3.8921
CHFR	0.859335	5.85894	1.76556	0.0969295	0.772453	-4.20686
C87436	0.859137	2.99415	1.37096	0.18969	0.793804	-4.64308
BPHL	0.858826	4.38748	1.02888	0.319146	0.84352	-4.9538
ATP1A3	-0.858818	7.44849	-0.935765	0.363583	0.861437	-5.02558
RCBTB2	0.85875	4.3143	2.33972	0.0328808	0.728782	-3.46705
TUFM	-0.858513	3.74945	-1.00874	0.328411	0.84645	-4.96982
BECN2	-0.858242	1.74849	-2.83668	0.0120847	0.723943	-2.76981
PIK3CD	-0.858158	4.13381	-2.3684	0.0310758	0.728782	-3.42783
CNOT2	-0.858057	3.98643	-0.889685	0.387081	0.868794	-5.05891
GNG13	0.857935	4.74235	0.904829	0.379248	0.867533	-5.04812
4930402H05RIK	0.857842	2.55991	2.81531	0.0126264	0.723943	-2.80035
SEC61A1	0.857789	5.20306	2.35693	0.0317863	0.728782	-3.44354
PTPN14	0.857066	3.5904	1.39954	0.181122	0.791422	-4.61406
ZFP383	-0.856744	4.36445	-1.02314	0.321769	0.844332	-4.9584
WFDC17	0.856422	4.5541	2.35378	0.0319837	0.728782	-3.44784
KCND3	-0.856379	3.90409	-1.1298	0.275547	0.830735	-4.86956
GPKOW	0.855764	6.06941	1.58377	0.133204	0.784598	-4.41689
LOC102635872	-0.85561	3.46478	-2.33687	0.0330655	0.728788	-3.47094
ARPC5L	0.855432	5.95532	2.03326	0.0593131	0.753701	-3.87423
INPP4B	0.855048	4.38228	2.71364	0.0155429	0.723943	-2.94518
WDR4	0.854045	4.08068	2.00738	0.062264	0.753701	-3.90744
FAS	0.853479	4.03163	3.94391	0.00120249	0.574336	-1.19213
TNC	0.853449	4.23134	1.20919	0.244507	0.820954	-4.79879
MIF	0.853428	5.22512	0.572457	0.575129	0.916934	-5.24647
CDKN1B	-0.853417	4.35044	-1.11401	0.282061	0.831833	-4.88317
TAZ	0.852621	4.67599	1.13121	0.274972	0.830735	-4.86834
TTN	-0.852516	3.21313	-1.63763	0.121406	0.780311	-4.35617
AHSG	-0.85246	2.03865	-2.44035	0.0269493	0.723943	-3.32874
NEAT1	-0.851909	4.26445	-1.55459	0.139993	0.787592	-4.44924
GM13139	0.851821	3.98452	2.11089	0.0512083	0.744519	-3.77339
PSMC2	0.851424	4.55604	1.40187	0.180437	0.791422	-4.61167
9130409I23RIK	-0.851124	2.2512	-1.81644	0.0884669	0.770144	-4.14563
KREMEN1	0.850425	4.04659	2.02853	0.059843	0.753701	-3.88032
AXL	-0.850324	5.3447	-1.05567	0.307114	0.838634	-4.93208
PIGK	-0.850292	5.36018	-3.78195	0.0016861	0.608057	-1.4181
GNS	0.849879	6.39769	1.81518	0.0886681	0.770144	-4.14715
MAPK8IP1	-0.849777	6.45202	-1.88373	0.078282	0.766032	-4.06314
MRPS23	-0.849243	4.72876	-2.4471	0.0265899	0.723943	-3.3194
SLC1A5	0.848953	3.8287	2.21951	0.041569	0.73908	-3.62955
ING4	-0.8489	2.11422	-2.88663	0.0109051	0.723943	-2.69832
MARF1	-0.848555	4.88885	-2.34847	0.0323198	0.728782	-3.4551
UTS2R	0.848448	2.28077	3.12136	0.0067075	0.723943	-2.36098
ARC	0.84835	4.84634	2.1713	0.0456193	0.73921	-3.69377
ROCK1	-0.84819	4.60431	-1.09298	0.29091	0.833598	-4.90105
D7ERTD715E	-0.847747	6.43267	-1.41355	0.177039	0.791422	-4.59967
CNTRL	0.84713	4.19551	1.69893	0.109081	0.773181	-4.28549
4930570B17RIK	-0.846316	2.17071	-2.38712	0.0299481	0.728759	-3.40214
TRPC4	-0.846298	3.27315	-2.46635	0.0255899	0.723943	-3.29271
TMEM167	0.846285	6.40062	1.91885	0.0733933	0.756843	-4.01944
SSX2IP	-0.846184	5.25044	-0.96177	0.350763	0.856165	-5.00612
PTGIR	0.846072	2.60882	2.60524	0.0193652	0.723943	-3.09848
4921511H03RIK	0.845912	2.67476	2.32879	0.0335942	0.731514	-3.48196
1700084C06RIK	0.845825	2.77229	2.13358	0.0490396	0.744519	-3.74361
NADK2	-0.845418	6.74822	-2.02347	0.0604138	0.753701	-3.88681
MFSD6	0.845102	5.34992	2.10434	0.0518509	0.744519	-3.78197
RBM33	0.844925	3.41188	1.43484	0.170977	0.791422	-4.57761
B3GAT3	-0.844554	6.01681	-1.72947	0.103355	0.772453	-4.24967
45361	0.84432	3.70313	2.71255	0.0155775	0.723943	-2.94673
AMH	0.844209	2.75306	2.61234	0.0190896	0.723943	-3.08849
USP14	0.843999	6.45596	1.85266	0.0828474	0.768445	-4.10143
LOC102634580	0.843928	3.11112	2.5536	0.0214891	0.723943	-3.17103
EPB4.1L4B	-0.843622	6.47839	-1.85977	0.0817821	0.76842	-4.0927
BRCA1	-0.843562	3.33004	-1.9962	0.0635802	0.754635	-3.92173
MYH8	-0.843378	2.61528	-2.4166	0.0282505	0.723943	-3.36156
HMG20A	-0.843269	4.96725	-1.5896	0.131882	0.784598	-4.41039
CD302	-0.842993	5.60437	-1.6023	0.129038	0.784598	-4.39615
EAR3	-0.842768	2.15378	-2.27742	0.0371464	0.73908	-3.55167
AA416453	-0.842725	2.24893	-2.44509	0.0266965	0.723943	-3.32218
TMSB15B1	-0.842683	2.36588	-1.85021	0.083217	0.768727	-4.10444
SLC25A42	0.842666	4.25116	1.84727	0.0836633	0.768727	-4.10804
KITL	0.842035	5.19573	1.72475	0.104224	0.772453	-4.25524
KLK11	0.841999	2.36352	2.06601	0.0557604	0.752106	-3.8319
TOPORSL	-0.841394	1.86875	-1.53659	0.144325	0.787702	-4.46898
TLR1	0.841063	3.52017	2.44716	0.0265869	0.723943	-3.31932
PLEKHA1	-0.840695	6.05507	-0.93217	0.36538	0.86181	-5.02823
ZFP455	0.840545	2.3687	1.68046	0.112676	0.77496	-4.30696
RHOC	0.84054	5.71567	2.86746	0.011344	0.723943	-2.72577
SLC10A6	0.839872	4.05443	2.22805	0.0408874	0.73908	-3.61811
BC004004	0.83932	5.67478	1.74615	0.100342	0.772453	-4.22996
SCN3A	-0.839118	4.30043	-1.80171	0.0908475	0.772453	-4.16346
TSPYL4	-0.839047	6.62443	-0.585866	0.566304	0.915377	-5.24008
KRTDAP	0.838813	2.93228	2.19179	0.0438554	0.73908	-3.66655
IRX4	-0.838756	1.96834	-1.88714	0.0777949	0.765824	-4.05892
PTMS	0.838153	5.78185	1.11233	0.282757	0.831833	-4.88461
S100A4	0.838049	5.09295	2.04756	0.0577367	0.752625	-3.85578
TPT1	0.837837	7.51976	0.532239	0.602021	0.922125	-5.26478
GP1BB	0.837706	5.96909	1.17138	0.258938	0.825238	-4.83298
CIDEC	-0.837445	2.56805	-3.63641	0.00228609	0.636948	-1.62343
PRSS39	0.837067	2.54254	2.84999	0.0117587	0.723943	-2.75077
OSBPL3	0.836955	3.94377	1.75695	0.0984304	0.772453	-4.21713
TOM1L2	-0.836855	5.97023	-1.23483	0.235077	0.813279	-4.77512
AKNA	0.836536	3.64042	2.33875	0.0329436	0.728782	-3.46838
CES1F	0.836143	1.45873	2.04718	0.0577784	0.752625	-3.85627
PRKD2	-0.836061	3.27976	-2.3035	0.0353012	0.73908	-3.51635
PADI4	0.835869	2.04856	2.15892	0.0467163	0.744519	-3.71016
SMOK3A	0.835434	2.50844	2.46551	0.0256329	0.723943	-3.29388
CTLA2B	0.835311	4.70228	4.39251	0.000475065	0.443938	-0.583554
SPIDR	0.834752	4.18588	2.09793	0.0524868	0.745615	-3.79035
1700011H14RIK	-0.834684	2.44297	-2.13474	0.0489305	0.744519	-3.74208
1700006J14RIK	0.83437	2.29633	2.11532	0.0507783	0.744519	-3.76759
D6ERTD234E	-0.834283	2.70953	-2.76662	0.0139502	0.723943	-2.86982
IL7R	0.833864	2.90155	2.96475	0.00928159	0.723943	-2.58622
PHGR1	-0.833849	2.56133	-1.71435	0.106157	0.772453	-4.26746
C79818	-0.833053	2.81276	-2.51564	0.0231896	0.723943	-3.22411
AU022852	0.832883	2.12315	2.04718	0.0577782	0.752625	-3.85627
GM20033	-0.832684	3.46828	-2.14335	0.048131	0.744519	-3.73073
MSH4	-0.83225	1.63308	-2.22073	0.0414713	0.73908	-3.62792
TCF7	-0.832213	3.22288	-2.22689	0.0409794	0.73908	-3.61967
DIEXF	0.831317	3.19408	1.28941	0.21595	0.806372	-4.72344
ATAD1	-0.831163	4.76226	-2.06506	0.0558606	0.752263	-3.83313
LOC102632682	-0.831132	1.44456	-1.90827	0.0748366	0.760863	-4.03265
AMPD1	-0.830877	2.15268	-1.8653	0.0809625	0.76842	-4.0859
CORO7	-0.830746	6.17224	-1.74379	0.100763	0.772453	-4.23275
RANBP2	0.830637	5.21346	1.2379	0.233969	0.812791	-4.77226
UXS1	0.83052	4.63703	1.8362	0.0853613	0.770144	-4.12158
DOCK9	-0.830474	6.33526	-1.22333	0.239272	0.817537	-4.78579
A030012G06RIK	0.830125	2.28073	2.04743	0.0577519	0.752625	-3.85596
PPP1R14B	0.829815	4.55881	0.931318	0.365807	0.861824	-5.02886
4933440J02RIK	-0.829809	2.63042	-2.81809	0.0125545	0.723943	-2.79638
PFKFB3	0.828077	4.89622	2.30446	0.0352349	0.73908	-3.51504
FOSL2	0.827882	4.73189	2.92271	0.0101235	0.723943	-2.64658
MUT	0.827678	6.11596	1.34496	0.197769	0.79687	-4.66911
5730422E09RIK	-0.827286	3.54596	-1.77767	0.0948531	0.772453	-4.19238
UBE2E3	0.82721	4.52066	1.22437	0.238889	0.816966	-4.78483
GDF11	-0.82671	3.92048	-3.19639	0.0057373	0.723943	-2.25299
BCLAF1	-0.826599	5.01157	-0.868476	0.398232	0.872852	-5.07375
TUNAR	-0.82657	3.68459	-1.50554	0.152062	0.787702	-4.50268
FN1	0.826412	5.72656	1.21429	0.242606	0.820134	-4.79411
TGIF2	0.826264	3.87323	1.95691	0.0684053	0.756614	-3.9716
TMCO4	0.826063	3.05085	2.61158	0.0191188	0.723943	-3.08955
CDH5	-0.825301	3.76035	-2.14767	0.0477348	0.744519	-3.72503
TBC1D15	0.825238	5.4966	1.95884	0.0681608	0.756614	-3.96916
4930556N09RIK	-0.825221	2.40884	-1.98563	0.0648469	0.75508	-3.93519
MAGEA4	0.824825	2.5549	2.64064	0.0180273	0.723943	-3.04857
2810405F17RIK	-0.824703	3.00102	-2.20375	0.0428551	0.73908	-3.65061
2810408B13RIK	0.824653	2.88424	1.77262	0.0957148	0.772453	-4.19843
SFMBT1	0.824599	4.47342	2.15611	0.0469691	0.744519	-3.71388
IL2RG	0.824572	3.88806	1.87175	0.0800147	0.767538	-4.07794
CDV3	-0.824463	6.41139	-1.33977	0.199414	0.79687	-4.67426
BST1	0.823846	2.38397	1.95739	0.0683452	0.756614	-3.971
SLC1A3	0.823462	4.02062	1.01248	0.326676	0.846263	-4.96686
NINL	0.823448	2.7143	2.34085	0.0328081	0.728782	-3.46552
FADS2	-0.823155	5.0541	-1.87764	0.0791586	0.766032	-4.07067
FOXP2	-0.822882	4.1264	-1.58554	0.1328	0.784598	-4.41492
CEP57L1	-0.822709	4.04756	-1.79585	0.0918105	0.772453	-4.17053
SP5	0.822566	2.15067	2.8869	0.010899	0.723943	-2.69792
9530067L11RIK	0.822366	2.02103	2.12948	0.0494248	0.744519	-3.749
PPP2R2B	-0.822238	6.85383	-1.28521	0.217376	0.807654	-4.72748
LOC102641876	-0.821781	1.2127	-2.75863	0.01418	0.723943	-2.88121
PCM1	-0.821147	6.30345	-1.63494	0.121974	0.781627	-4.35924
PCMTD1	-0.820918	5.97686	-1.27734	0.220073	0.809489	-4.73503
PPP3R1	-0.820916	6.08885	-1.06416	0.303367	0.837371	-4.9251
2410141K09RIK	-0.819976	1.32275	-2.3658	0.0312353	0.728782	-3.43139
CCL8	0.818902	3.86233	4.07159	0.000921973	0.521473	-1.01616
CRH	0.818141	3.9895	2.85687	0.0115936	0.723943	-2.74092
1700003M02RIK	0.81804	3.11861	2.1386	0.0485703	0.744519	-3.73699
GRIK3	0.817972	4.10851	1.99052	0.0642586	0.754635	-3.92897
GM12072	-0.817819	2.05847	-2.16647	0.0460445	0.741381	-3.70017
BTBD11	-0.817765	5.21234	-2.16464	0.0462062	0.742789	-3.70259
CROCC	-0.81736	4.37106	-2.48161	0.0248231	0.723943	-3.27153
ENAH	0.816425	6.01164	1.31358	0.207883	0.802129	-4.70002
AKR1C13	0.815671	3.35325	3.09345	0.00710826	0.723943	-2.40115
GM266	-0.815182	4.21913	-2.4706	0.0253741	0.723943	-3.28682
RPSA	0.815138	6.71167	0.547725	0.591593	0.919851	-5.25788
1700016H13RIK	-0.815115	2.28948	-1.71218	0.106565	0.772453	-4.27
PLG	-0.815004	2.54647	-2.71541	0.0154871	0.723943	-2.94267
IQCA	-0.814593	3.16148	-1.84959	0.0833121	0.768727	-4.10521
ABTB2	-0.814427	4.6354	-1.5085	0.15131	0.787702	-4.49949
RAB14	-0.814207	6.25941	-1.27124	0.222179	0.810148	-4.74085
MYLK2	-0.814089	3.01462	-2.24621	0.0394725	0.73908	-3.59374
BC030336	-0.814076	6.77757	-2.21311	0.0420869	0.73908	-3.63811
KLK4	0.813708	1.43796	4.18856	0.000723415	0.485886	-0.856785
PNPLA2	-0.813513	3.82291	-1.02912	0.319036	0.84352	-4.95361
GSDMC2	-0.813476	3.0274	-1.96576	0.0672912	0.756614	-3.96042
CMTM1	0.813305	2.81606	3.38156	0.0038972	0.697934	-1.98692
SP1	-0.813231	5.15995	-1.74043	0.101366	0.772453	-4.23673
A530021J07RIK	-0.813201	2.32773	-2.52578	0.0227234	0.723943	-3.20995
BTBD17	0.813149	4.25528	2.06808	0.0555428	0.751075	-3.82921
GPCPD1	-0.812462	6.44814	-1.33878	0.199729	0.79689	-4.67524
GNB1	0.812238	6.15322	0.949837	0.356606	0.859542	-5.01511
D8ERTD620E	-0.811394	2.35218	-2.21014	0.0423293	0.73908	-3.64208
DENND6B	0.811176	4.70135	2.31644	0.0344181	0.735735	-3.49877
VMN1R186	0.810991	2.06412	2.03899	0.0586769	0.753701	-3.86684
TIMM8A2	0.810673	1.61146	1.54903	0.141318	0.787702	-4.45535
ADAM8	0.810346	4.30023	1.91301	0.0741874	0.758515	-4.02674
HVCN1	0.809895	3.94858	2.10024	0.0522572	0.745615	-3.78734
ATP2A2	0.80984	4.30923	1.30142	0.211912	0.804663	-4.71185
CXCL5	0.80941	2.77208	1.92273	0.0728699	0.756843	-4.01458
C030013G03RIK	0.809113	1.17578	2.69076	0.0162838	0.723943	-2.97765
LOC102633666	-0.808782	2.39484	-1.5331	0.145178	0.787702	-4.47279
LOC102636933	-0.808638	3.38761	-2.46388	0.0257162	0.723943	-3.29614
GPR65	0.808426	3.42481	2.71645	0.0154541	0.723943	-2.94119
MARK1	-0.808215	6.11279	-2.92253	0.0101272	0.723943	-2.64683
CR1L	-0.807901	4.22042	-1.86475	0.0810442	0.76842	-4.08658
PTPRD	-0.807437	5.66466	-0.771928	0.451635	0.886888	-5.13724
ERCC2	0.80735	4.0942	1.33458	0.201071	0.797502	-4.6794
6430598H11RIK	-0.806826	2.89107	-2.17177	0.0455784	0.73921	-3.69315
EMILIN3	-0.806784	2.60105	-3.45493	0.00334259	0.684212	-1.88186
DLX3	-0.806426	3.20561	-2.57657	0.0205182	0.723943	-3.13881
DENND1B	0.806083	3.80765	1.84314	0.0842938	0.770144	-4.1131
ATP11C	-0.805798	4.12502	-1.97403	0.0662634	0.756614	-3.94993
STAT3	-0.805353	6.10665	-1.34578	0.19751	0.79687	-4.66829
TM4SF1	0.805254	4.72319	1.2611	0.225713	0.812739	-4.75047
4921511C10RIK	-0.805242	2.18038	-1.71722	0.105621	0.772453	-4.26409
CILP2	-0.805164	3.14489	-3.14592	0.00637336	0.723943	-2.32563
EIF2B5	0.804707	5.63527	1.01832	0.32398	0.844446	-4.96223
1700069L16RIK	-0.804607	2.28297	-1.9706	0.0666886	0.756614	-3.95429
4931428L18RIK	0.804559	2.64365	2.79177	0.0132505	0.723943	-2.83396
4930442H23RIK	0.804255	2.33877	2.17669	0.0451491	0.73908	-3.68662
SMURF1	0.80328	3.85578	1.40272	0.180189	0.791422	-4.61081
NFKBID	0.803225	4.08399	2.20311	0.0429078	0.73908	-3.65146
RGS20	0.80307	3.94115	1.82675	0.0868346	0.770144	-4.1331
CDH16	0.802907	2.57027	2.46652	0.0255814	0.723943	-3.29248
RBPMS	0.802875	3.62429	2.0051	0.0625301	0.753701	-3.91035
TMEFF2	0.802645	5.37392	1.177	0.256752	0.824252	-4.82795
SDC1	0.802394	3.52325	1.45852	0.164436	0.791422	-4.55279
PSMG2	-0.802226	4.76442	-0.943761	0.359607	0.859808	-5.01965
THEM5	-0.802049	3.32802	-2.84968	0.0117663	0.723943	-2.75122
TM4SF20	-0.801855	1.66437	-1.94923	0.0693864	0.756614	-3.98129
XRCC6	0.801769	3.54213	0.91816	0.372443	0.864082	-5.03849
GM3458	-0.801556	2.3804	-2.71748	0.0154217	0.723943	-2.93972
VPS11	-0.801441	4.08486	-1.3733	0.188977	0.793804	-4.64073
SYT6	0.8014	3.31791	1.88576	0.0779923	0.766032	-4.06063
CCDC63	-0.801294	2.58603	-2.15171	0.0473666	0.744519	-3.71969
SNRNP70	-0.800959	5.20327	-1.19417	0.250163	0.821269	-4.81247
C820005J03RIK	-0.800527	2.27897	-1.86491	0.0810206	0.76842	-4.08638
METTL22	0.800424	5.54481	1.02169	0.322435	0.844332	-4.95955
SPINK2	-0.800293	3.07284	-2.30076	0.0354908	0.73908	-3.52006
1700016K19RIK	0.800202	2.85675	3.22197	0.00543927	0.723943	-2.21618
OLFM3	-0.800108	4.67756	-0.93354	0.364694	0.861455	-5.02722
ABL2	0.799863	5.08802	1.21293	0.243112	0.820134	-4.79536
FEM1A	0.799555	3.00105	1.43824	0.170024	0.791422	-4.57406
GM6484	0.799161	2.8255	2.14578	0.0479081	0.744519	-3.72753
PLEK	0.798919	5.36656	2.57847	0.0204399	0.723943	-3.13614
TNFRSF17	-0.798902	2.35585	-1.79397	0.0921203	0.772453	-4.17279
VPS13C	0.797517	3.89719	0.839863	0.413608	0.878073	-5.09326
9030625G05RIK	-0.797315	2.64352	-1.70078	0.108726	0.773181	-4.28333
GOLGA3	0.797191	5.00589	1.07819	0.297257	0.836223	-4.91346
ACSL1	0.796836	5.49467	1.37115	0.189634	0.793804	-4.6429
MBL2	-0.796318	2.5307	-2.23887	0.040039	0.73908	-3.6036
GM15821	-0.795786	2.4157	-1.72081	0.104953	0.772453	-4.25988
AK009121	0.795495	3.28983	1.95662	0.0684424	0.756614	-3.97197
PPP4R1L-PS	-0.795119	4.18813	-2.34082	0.0328101	0.728782	-3.46556
HMX1	-0.794892	1.69858	-2.82154	0.0124662	0.723943	-2.79146
GYS2	-0.794727	2.41376	-2.21188	0.042187	0.73908	-3.63975
FGF20	-0.794616	2.59404	-2.26772	0.0378554	0.73908	-3.56477
RNF157	0.79445	6.46382	1.11055	0.283501	0.831833	-4.88613
1110008E08RIK	-0.794219	3.47375	-2.98428	0.00891415	0.723943	-2.55816
SPIN2-PS2	-0.794217	2.36459	-2.12902	0.049468	0.744519	-3.7496
FAM163B	0.793493	3.56856	1.25614	0.22746	0.812791	-4.75516
1110032F04RIK	-0.793277	3.27188	-2.40518	0.0288973	0.723943	-3.3773
MRPL19	-0.793047	4.15424	-2.20446	0.042796	0.73908	-3.64966
PHACTR1	-0.792597	5.13632	-0.989967	0.337221	0.849375	-4.98451
CASP14	0.792234	4.32733	1.69946	0.10898	0.773181	-4.28487
CSF2	0.7919	1.94488	2.37325	0.03078	0.728782	-3.42119
TMEM191C	0.791496	4.63452	0.847812	0.409297	0.875937	-5.0879
NFAM1	0.791369	3.32652	2.77421	0.0137354	0.723943	-2.85901
DRD1A	-0.791254	2.846	-2.66351	0.0172106	0.723943	-3.01624
RPAIN	-0.791192	4.35932	-1.30662	0.210181	0.803238	-4.7068
GRIN2D	0.790808	4.05982	1.37885	0.187295	0.793804	-4.63512
D7ERTD558E	-0.789988	1.80799	-2.04474	0.0580447	0.753354	-3.85942
GLRA4	-0.789911	2.08484	-2.01143	0.0617937	0.753701	-3.90225
FKBP14	0.789456	4.15876	1.24159	0.23264	0.812791	-4.76882
TMEM229A	0.789378	6.43636	1.34308	0.198362	0.79687	-4.67097
HSPA4	0.789307	5.97144	0.884983	0.389535	0.869673	-5.06222
CD300A	0.789208	3.33848	1.84816	0.0835286	0.768727	-4.10696
MTDH	-0.789036	4.15579	-0.978233	0.342811	0.852486	-4.99357
D4ERTD103E	-0.788852	1.43851	-1.65126	0.118566	0.779195	-4.3406
5530601H04RIK	-0.788779	4.46443	-1.87093	0.0801357	0.767538	-4.07896
GPR84	0.788584	4.7656	2.62621	0.0185615	0.723943	-3.06893
CAMK2D	0.788566	3.61885	1.62734	0.123589	0.783295	-4.36788
KCND2	-0.788016	6.15129	-1.89286	0.0769846	0.763998	-4.05183
TRIP11	-0.78787	5.41279	-0.88879	0.387547	0.86916	-5.05954
2700008E08RIK	0.786975	2.33483	2.48991	0.0244147	0.723943	-3.25997
C1QTNF9	-0.786751	2.76342	-1.65186	0.118443	0.779195	-4.33991
PROCR	0.78634	4.28582	2.11738	0.050579	0.744519	-3.76489
4930544G11RIK	0.786123	1.63362	2.46218	0.0258036	0.723943	-3.2985
DMRTC1C1	-0.786004	2.03785	-2.41752	0.0281993	0.723943	-3.36029
ERGIC1	-0.785959	4.48018	-2.07129	0.0552062	0.749961	-3.82504
LAT	-0.785644	2.42385	-2.25533	0.038779	0.73908	-3.58147
DVL2	-0.785538	3.83801	-2.30174	0.0354232	0.73908	-3.51874
TBC1D9	-0.785125	5.04928	-4.64181	0.00028549	0.412645	-0.25826
TLL2	0.784327	2.86293	1.78405	0.093775	0.772453	-4.18472
ZFP771	0.784307	5.29314	0.945565	0.358714	0.859808	-5.0183
TBC1D7	-0.783805	4.67829	-1.01884	0.323741	0.844332	-4.96182
GDI1	0.783678	4.98023	0.518499	0.611349	0.92393	-5.27075
PLAUR	0.783113	4.64439	2.60215	0.0194865	0.723943	-3.10284
WDR92	0.782232	4.15976	2.74566	0.0145604	0.723943	-2.89966
CPED1	-0.782216	3.03326	-2.07276	0.0550537	0.749716	-3.82314
1700063J08RIK	-0.782118	2.23873	-1.75505	0.0987636	0.772453	-4.21938
2900046L07RIK	-0.781943	4.43815	-1.29706	0.21337	0.804785	-4.71606
SEMA5A	-0.781719	3.87058	-0.924603	0.369183	0.863739	-5.03379
BBS7	0.781589	2.86154	1.13443	0.27366	0.830735	-4.86554
4921524M04RIK	0.781355	2.54042	2.63912	0.0180831	0.723943	-3.05072
GM11563	-0.780951	1.64057	-1.81854	0.0881333	0.770144	-4.14309
C5AR1	0.780598	3.73718	2.14619	0.0478702	0.744519	-3.72698
E130014H10RIK	-0.780587	3.43411	-2.02314	0.0604516	0.753701	-3.88724
SYK	0.780486	3.41717	1.7055	0.107827	0.773161	-4.27782
GTSF1L	-0.779398	2.26851	-1.98935	0.0643982	0.754635	-3.93045
EMILIN1	0.779165	2.50624	2.15204	0.0473371	0.744519	-3.71926
DCPS	0.778929	3.41697	1.79964	0.0911862	0.772453	-4.16596
MBTPS1	0.778456	4.66681	1.11397	0.282076	0.831833	-4.8832
UROC1	-0.778423	3.7214	-2.15456	0.0471085	0.744519	-3.71593
TMEM33	0.778269	6.48549	1.67212	0.114331	0.775331	-4.3166
GAK	0.778215	4.34908	0.863795	0.400721	0.873037	-5.07698
GNAT1	0.77808	2.10521	2.67672	0.0167552	0.723943	-2.99754
PISD-PS3	0.777673	6.77412	1.91313	0.0741709	0.758515	-4.02659
QARS	0.777652	6.10899	1.53675	0.144285	0.787702	-4.4688
IFI205	0.777637	4.24242	2.11482	0.0508265	0.744519	-3.76825
BPIFC	-0.77751	2.34894	-1.60012	0.129523	0.784598	-4.3986
SPATA25	-0.777261	2.2042	-2.30993	0.0348598	0.738169	-3.50762
DDX27	-0.776934	4.38114	-1.9852	0.0648991	0.75508	-3.93574
CCT8L1	-0.776544	2.83348	-1.82922	0.0864474	0.770144	-4.13009
C85328	-0.776408	2.36902	-3.20705	0.00561124	0.723943	-2.23765
PAX3	-0.776021	2.92335	-2.39538	0.0294633	0.727109	-3.39079
GLI1	-0.775866	3.03437	-1.69725	0.109404	0.773181	-4.28745
PRRC1	-0.775865	4.34413	-2.35675	0.0317977	0.728782	-3.44379
FGFR3	-0.775825	6.49763	-1.78694	0.0932915	0.772453	-4.18126
ASB11	-0.775552	2.34754	-1.91643	0.0737205	0.757469	-4.02246
POU3F1	0.775481	4.58252	2.17735	0.0450914	0.73908	-3.68574
ZFP353-PS	0.775212	0.7442	2.27205	0.0375372	0.73908	-3.55893
PRL2B1	-0.775135	1.58955	-2.55203	0.0215569	0.723943	-3.17323
AU015558	-0.775116	2.1585	-1.73173	0.102943	0.772453	-4.24701
ANKLE1	0.774801	2.84621	1.88734	0.0777663	0.765824	-4.05867
CLOCK	0.77448	5.0303	2.61693	0.0189135	0.723943	-3.08203
HOXA13	-0.774431	3.34112	-3.02899	0.00812585	0.723943	-2.49389
5430439C14RIK	0.774402	2.89468	2.12574	0.0497792	0.744519	-3.75392
EXOC8	-0.774208	4.10519	-1.4905	0.155933	0.787702	-4.51883
IDS	-0.774057	4.3011	-1.18937	0.251993	0.822043	-4.81682
GM6936	-0.774031	2.05151	-2.59229	0.0198782	0.723943	-3.11671
2010005H15RIK	-0.773531	2.12201	-1.88132	0.0786283	0.766032	-4.06613
SNAP23	-0.773278	4.69939	-3.76302	0.00175416	0.608057	-1.4447
2410017I17RIK	-0.772764	2.48053	-1.61726	0.125759	0.783295	-4.37929
C230057M02RIK	-0.772589	2.61837	-1.85218	0.0829198	0.768445	-4.10202
AU040096	-0.772509	2.1673	-2.26166	0.038304	0.73908	-3.57293
RRP9	0.772493	4.76354	2.55297	0.0215162	0.723943	-3.17191
CD320	0.772017	3.40263	0.970803	0.346384	0.853879	-4.99926
6720475M21RIK	-0.770995	3.1223	-2.21527	0.0419115	0.73908	-3.63522
POLR3K	-0.770963	4.27351	-0.996077	0.334336	0.848589	-4.97975
FAM134C	-0.770594	4.54206	-1.36016	0.193013	0.796184	-4.65394
BCKDK	-0.770569	4.00823	-1.18411	0.254007	0.823096	-4.82156
IPO11	-0.770522	3.79548	-0.834753	0.416394	0.879126	-5.09669
ING1	0.769823	6.10105	1.31724	0.206681	0.801185	-4.69644
NFAT5	-0.769823	4.33483	-1.84996	0.0832561	0.768727	-4.10475
DSG2	-0.76977	2.79454	-2.23352	0.0404559	0.73908	-3.61077
GALR3	0.769692	3.3604	1.65026	0.118772	0.779195	-4.34174
2410087M07RIK	0.769632	3.36201	1.77123	0.0959533	0.772453	-4.20009
N6AMT2	0.769567	4.63281	1.43665	0.17047	0.791422	-4.57572
ZFP697	0.769209	4.18481	2.46027	0.025902	0.723943	-3.30115
PRKAR2A	-0.768922	4.67466	-1.85898	0.0819	0.76842	-4.09367
CD96	0.768825	2.54677	3.26279	0.00499514	0.723943	-2.15747
SCCPDH	0.768706	5.04643	0.660125	0.518753	0.904664	-5.20219
C77583	-0.768555	2.65431	-1.79111	0.0925946	0.772453	-4.17624
KRT2	-0.768546	2.04767	-1.84402	0.0841579	0.770144	-4.11202
SCN9A	0.768314	2.72196	2.79657	0.013121	0.723943	-2.82712
CHRNA1	0.768205	2.29996	2.16492	0.0461817	0.742789	-3.70222
KRIT1	-0.768063	4.34773	-1.89536	0.0766321	0.763586	-4.04872
SLC39A12	0.768049	5.93848	1.37	0.189984	0.793901	-4.64405
C85351	-0.767923	2.03561	-1.92714	0.0722793	0.756843	-4.00906
CREBBP	-0.767181	6.07321	-1.30917	0.209336	0.802635	-4.70431
MBOAT1	-0.767083	3.99175	-2.41954	0.0280866	0.723943	-3.35751
4933407C09RIK	-0.766898	3.32651	-2.44364	0.026774	0.723943	-3.3242
AU020745	-0.766871	3.14424	-2.02175	0.0606097	0.753701	-3.88902
RRBP1	-0.766683	5.79569	-1.50214	0.15293	0.787702	-4.50634
PRSS23	0.766608	4.9665	2.86876	0.0113136	0.723943	-2.72391
1110059G02RIK	0.766493	4.22143	2.02913	0.0597755	0.753701	-3.87954
THEMIS3	-0.765639	3.27434	-2.7534	0.0143323	0.723943	-2.88865
4930527F18RIK	0.765217	2.4496	2.86782	0.0113356	0.723943	-2.72526
ACVR1C	0.765091	3.36254	2.33287	0.033326	0.728788	-3.47639
FMN1	-0.764847	4.26075	-1.76646	0.0967745	0.772453	-4.20579
CST7	0.764188	2.77667	1.37768	0.187646	0.793804	-4.6363
A130004G11RIK	-0.764149	3.22261	-1.62861	0.123318	0.783295	-4.36644
SMARCC1	0.763784	4.17087	1.40065	0.180796	0.791422	-4.61292
CEACAM13	-0.762997	1.66401	-2.2695	0.0377239	0.73908	-3.56236
TTYH1	-0.762932	6.84668	-1.78529	0.0935672	0.772453	-4.18324
GM13242	0.762853	1.97859	3.14741	0.00635358	0.723943	-2.32348
CPXM2	0.762486	4.09972	2.12294	0.0500458	0.744519	-3.75759
4833408G04RIK	0.762395	2.9066	1.87154	0.0800452	0.767538	-4.0782
DDX50	0.762092	5.65082	1.74526	0.100501	0.772453	-4.23102
PLEKHA7	0.761803	4.20418	2.16838	0.0458756	0.740732	-3.69764
ZAP70	-0.761754	3.38917	-1.56914	0.136572	0.786475	-4.43316
CD52	0.76172	5.65178	2.39017	0.0297682	0.728711	-3.39795
GM16386	0.761359	2.27864	2.21313	0.0420853	0.73908	-3.63808
4930557A04RIK	-0.761057	2.17603	-1.82108	0.0877298	0.770144	-4.14
TANK	-0.760776	4.48242	-2.25967	0.0384528	0.73908	-3.57562
4930466I24RIK	0.760512	2.20789	1.88475	0.0781357	0.766032	-4.06187
SIGLEC5	0.760405	2.71935	2.14855	0.0476545	0.744519	-3.72387
RAB17	0.760247	2.67062	2.7542	0.0143089	0.723943	-2.88751
2810417H13RIK	-0.760235	3.46329	-1.58689	0.132494	0.784598	-4.41341
ADH5	-0.760173	5.37706	-0.648549	0.526014	0.907108	-5.20838
NPPB	0.760166	3.16555	2.28567	0.036553	0.73908	-3.54051
PDIA3	-0.759996	7.53103	-1.62447	0.124204	0.783295	-4.37113
CCDC82	0.759974	3.48817	1.46209	0.163469	0.791422	-4.54903
MOB1B	0.759796	3.5212	0.990049	0.337183	0.849375	-4.98444
ACAA1B	-0.759741	2.88451	-1.78771	0.0931624	0.772453	-4.18033
MRPL13	0.759731	5.50034	1.19315	0.25055	0.821269	-4.8134
ST8SIA1	0.759513	6.21085	1.40674	0.179016	0.791422	-4.60668
DDX5	0.759392	6.27213	1.62013	0.125136	0.783295	-4.37604
4933406L23RIK	-0.759266	1.8721	-2.06261	0.0561198	0.752543	-3.8363
ISG20	0.759153	4.51536	3.97392	0.00112961	0.574336	-1.15058
DIP2A	0.758848	5.00169	1.8563	0.0823013	0.76842	-4.09697
4921521C08RIK	-0.758554	2.61866	-1.88395	0.0782505	0.766032	-4.06287
CAR10	0.758481	6.25422	1.38294	0.186061	0.793804	-4.63098
DEFB7	-0.758363	2.05127	-1.63744	0.121446	0.780311	-4.35639
D2ERTD239E	-0.758183	2.69271	-2.50212	0.0238259	0.723943	-3.24297
DOCK7	0.758131	4.61693	2.04979	0.0574952	0.752625	-3.8529
HORMAD2	-0.757887	1.8239	-1.87129	0.0800821	0.767538	-4.07851
GGA1	0.757302	3.98696	1.52911	0.146158	0.787702	-4.47714
TRIB2	-0.757141	4.77971	-1.06764	0.301843	0.837371	-4.92222
ZMIZ1	-0.757125	6.78924	-1.61839	0.125512	0.783295	-4.37801
PNMA2	-0.75705	5.37875	-2.21508	0.0419271	0.73908	-3.63548
ACTR2	0.756832	4.68835	0.740399	0.47	0.891155	-5.1565
GFM1	-0.756819	5.45819	-3.49597	0.00306743	0.672737	-1.82323
FBXW18	0.756681	2.08742	1.72099	0.104919	0.772453	-4.25966
KLK1B5	-0.756165	1.86127	-1.7107	0.106843	0.772453	-4.27174
GDF3	0.755996	2.81601	1.94935	0.0693715	0.756614	-3.98115
4930534H18RIK	-0.755846	1.66888	-1.76342	0.0973019	0.772453	-4.20942
1700021N20RIK	-0.755786	2.20919	-1.83611	0.0853751	0.770144	-4.12169
B4GALNT1	0.755764	4.47701	0.966102	0.348658	0.854609	-5.00284
TRIM5	-0.755717	2.78307	-2.40351	0.028993	0.723943	-3.3796
EIF2S3Y	0.755714	3.9713	2.69655	0.0160932	0.723943	-2.96944
SLC22A30	-0.7557	2.63024	-2.76028	0.0141322	0.723943	-2.87886
APOA5	-0.755573	2.87027	-1.904	0.0754259	0.761296	-4.03797
PTCD3	-0.755517	4.90426	-1.05702	0.306517	0.838634	-4.93098
TRAV12N-1	-0.754951	2.13501	-1.64011	0.120884	0.779406	-4.35334
GM9802	0.754897	2.21808	2.17863	0.0449806	0.73908	-3.68404
DAB2IP	0.754639	5.65414	1.63712	0.121514	0.780311	-4.35675
ACOX3	-0.754519	4.40366	-2.13117	0.0492656	0.744519	-3.74678
COL3A1	-0.75445	6.15838	-1.22318	0.239328	0.817537	-4.78593
2410012M07RIK	-0.754383	2.08874	-1.69882	0.109103	0.773181	-4.28562
MIER1	-0.754348	4.35781	-1.16786	0.260316	0.825585	-4.83612
9430076C15RIK	-0.754298	3.22501	-2.76184	0.0140871	0.723943	-2.87663
THAP6	0.754139	2.87408	2.02949	0.0597349	0.753701	-3.87908
PSMF1	-0.754118	4.26682	-1.61749	0.125709	0.783295	-4.37903
NMUR2	-0.753442	3.14279	-2.03395	0.0592359	0.753701	-3.87334
AP1S2	0.753113	5.4389	0.945141	0.358924	0.859808	-5.01862
SERPINI1	-0.752904	6.78369	-1.45145	0.166367	0.791422	-4.56023
FAM221B	0.752134	2.36333	1.8918	0.0771344	0.763998	-4.05314
ZFY2	-0.752113	1.47814	-2.51333	0.0232973	0.723943	-3.22734
NOBOX	-0.751839	2.40585	-2.57854	0.0204369	0.723943	-3.13604
HOXD3OS1	-0.751602	4.69275	-0.846762	0.409865	0.876453	-5.08861
GM5528	-0.751589	1.72984	-1.56761	0.136929	0.786475	-4.43486
CYP1A1	0.751573	2.57158	1.70606	0.10772	0.773033	-4.27716
GSE1	0.751525	4.89042	2.24079	0.0398902	0.73908	-3.60103
HIST1H1E	0.751491	1.56084	2.22529	0.0411064	0.73908	-3.62181
ROBO1	0.751459	4.24329	0.849679	0.40829	0.875493	-5.08663
4930473M17RIK	-0.751386	1.98833	-1.64462	0.119943	0.779195	-4.34819
RAF1	0.751367	6.21564	1.48175	0.158222	0.787971	-4.52817
POLH	0.750794	4.1394	2.02737	0.0599732	0.753701	-3.8818
1700034O15RIK	-0.750732	2.67788	-2.09155	0.0531264	0.745753	-3.79867
TRAF3	0.750535	6.24891	1.43596	0.170662	0.791422	-4.57644
3110021N24RIK	0.750174	3.25285	2.45628	0.0261087	0.723943	-3.30669
GM15472	-0.749863	3.26309	-1.99216	0.0640619	0.754635	-3.92688
TROAP	0.749814	2.94969	2.24144	0.0398394	0.73908	-3.60015
PABPC2	-0.749752	3.17408	-2.84555	0.0118666	0.723943	-2.75713
4930509E16RIK	0.749721	1.93738	1.84785	0.0835746	0.768727	-4.10733
PYROXD1	0.749407	3.66644	3.17759	0.00596649	0.723943	-2.28003
AMTN	-0.74939	2.68036	-2.1277	0.0495929	0.744519	-3.75134
LDLRAD4	-0.749337	4.43605	-2.10182	0.0520995	0.744686	-3.78526
CSRP2BP	0.749289	4.49805	1.08774	0.293149	0.835636	-4.90547
PSRC1	0.749235	2.83582	1.98979	0.0643456	0.754635	-3.9299
BAZ1A	0.749114	3.56916	1.82146	0.0876685	0.770144	-4.13953
EGR3	0.748934	4.80449	1.32826	0.203101	0.799438	-4.68563
KCNQ2	-0.748487	4.31944	-1.52585	0.146963	0.787702	-4.48069
BRWD1	-0.748457	4.13469	-1.63309	0.122364	0.782261	-4.36133
OLFR870	-0.748451	2.65918	-1.66056	0.116663	0.778938	-4.32993
RASSF9	0.748271	2.48595	2.69777	0.0160532	0.723943	-2.9677
EPPK1	0.748214	2.42197	1.66497	0.115769	0.7783	-4.32485
SMPD1	0.748177	6.80252	1.81309	0.0890034	0.77056	-4.14969
DPF1	0.747942	4.21405	1.57502	0.135209	0.785596	-4.42663
ARMC9	-0.747884	4.4276	-2.07754	0.0545575	0.748312	-3.81693
GDNF	0.747855	1.90904	1.39697	0.18188	0.791422	-4.61669
ALPK2	0.747746	1.80204	2.41024	0.0286089	0.723943	-3.37033
MCU	-0.7476	4.22146	-1.74072	0.101315	0.772453	-4.2364
NCOA7	-0.747543	6.27926	-0.885623	0.3892	0.869673	-5.06177
LOC100038947	0.747485	3.58093	1.52916	0.146144	0.787702	-4.47708
KAP	0.747386	3.11338	2.08953	0.0533307	0.746438	-3.80131
GM10693	0.747042	3.45968	2.18667	0.0442902	0.73908	-3.67336
SYNCRIP	0.74691	5.3827	2.43894	0.027025	0.723943	-3.3307
PIK3C2A	0.746785	4.58499	1.21028	0.244099	0.820688	-4.79779
GM1305	-0.746728	1.72091	-2.03441	0.0591843	0.753701	-3.87274
GM364	-0.746725	2.59311	-2.36592	0.031228	0.728782	-3.43123
1700012O15RIK	-0.746572	1.39216	-3.1962	0.00573959	0.723943	-2.25326
H2-AB1	0.745734	4.4412	1.98735	0.0646388	0.754635	-3.933
TEAD1	0.745469	4.68438	1.04601	0.311413	0.840339	-4.93997
CDK5	0.744882	5.65344	0.721061	0.481485	0.893315	-5.16795
FILIP1	-0.744819	4.03242	-2.10773	0.051517	0.744519	-3.77753
GLT8D1	0.744802	5.44097	1.02641	0.320271	0.843883	-4.95578
RNF10	-0.744526	6.19815	-0.98409	0.340013	0.850464	-4.98906
FGF23	0.74438	3.1025	2.05205	0.0572502	0.752625	-3.84998
4921524L21RIK	-0.744285	1.6561	-1.94307	0.0701831	0.756843	-3.98906
ATG4D	-0.743995	4.18956	-1.01505	0.325491	0.845392	-4.96483
IKBKAP	0.743765	6.47596	1.37131	0.189584	0.793804	-4.64273
DRD3	0.743372	2.42486	2.05786	0.0566262	0.752543	-3.84246
KIF13B	-0.743193	4.96712	-0.806805	0.431847	0.879863	-5.11508
ESM1	0.742979	3.56153	1.41858	0.175592	0.791422	-4.59449
1700026H06RIK	-0.742838	2.96494	-2.73413	0.014907	0.723943	-2.91606
KLRB1F	0.742561	2.49565	2.14389	0.0480819	0.744519	-3.73002
CEP350	-0.742502	5.14947	-0.877314	0.393559	0.870824	-5.0676
UTP11L	0.742423	5.46883	1.64949	0.118932	0.779195	-4.34262
VASH1	0.742379	5.43069	1.46102	0.163758	0.791422	-4.55016
EIF2A	-0.742345	3.9435	-0.984076	0.340019	0.850464	-4.98907
APC2	-0.741683	4.7122	-1.33653	0.200445	0.797227	-4.67746
C86753	0.741562	3.10631	2.63273	0.0183183	0.723943	-3.05973
2610007B07RIK	-0.741317	2.55483	-1.87369	0.0797326	0.767538	-4.07556
1810022K09RIK	-0.741317	6.50231	-2.15211	0.0473305	0.744519	-3.71917
ARHGAP39	0.741259	5.42993	1.64437	0.119994	0.779195	-4.34848
NRAS	0.740915	5.09169	1.99635	0.0635623	0.754635	-3.92153
5330430B06RIK	0.740545	2.24465	2.07278	0.0550513	0.749716	-3.82311
D2ERTD282E	-0.740443	1.79149	-2.19948	0.0432095	0.73908	-3.6563
CDKN2B	0.740425	3.58522	2.29289	0.0360414	0.73908	-3.53074
2410006F04RIK	-0.740313	1.99738	-2.05403	0.0570368	0.752543	-3.84742
MFAP4	-0.740192	2.24014	-1.81782	0.0882467	0.770144	-4.14395
GNA13	0.740139	6.51563	1.45263	0.166043	0.791422	-4.55899
IQGAP2	0.740123	3.9288	2.70299	0.0158836	0.723943	-2.9603
ZDHHC25	-0.739229	2.85519	-1.73889	0.101645	0.772453	-4.23856
5830485P09RIK	-0.739198	2.71257	-1.7755	0.0952229	0.772453	-4.19498
TMEM8	0.739046	4.43794	1.83101	0.086167	0.770144	-4.12791
LOC102637262	-0.738406	2.66813	-2.54487	0.021869	0.723943	-3.18325
NDUFA10	-0.738283	5.67398	-0.999054	0.332937	0.848408	-4.97743
RHBG	-0.738125	2.00112	-2.25063	0.0391348	0.73908	-3.58779
MMP23	-0.738056	3.42361	-1.73024	0.103215	0.772453	-4.24877
BST2	0.738012	4.37358	2.27537	0.0372951	0.73908	-3.55444
EPC1	0.737723	5.36001	0.761706	0.45754	0.888533	-5.14357
D8ERTD124E	0.737419	3.33351	2.01008	0.0619497	0.753701	-3.90398
TOB1	-0.737419	5.86739	-0.910525	0.37633	0.865126	-5.04402
RPL31-PS1	0.737299	2.7252	2.32987	0.0335231	0.731485	-3.48049
TRIO	0.736997	4.67869	0.831814	0.418002	0.879569	-5.09865
A730011C13RIK	0.736937	2.54717	1.8617	0.0814958	0.76842	-4.09033
A930028O11RIK	0.736827	2.43348	2.09372	0.0529079	0.745749	-3.79584
5830415G21RIK	0.736735	2.77481	2.08853	0.0534319	0.746469	-3.80261
NIPSNAP3A	-0.736354	1.61107	-1.74807	0.0999989	0.772453	-4.22768
AIM1	0.736047	2.49209	2.52664	0.022684	0.723943	-3.20875
4921504P13RIK	0.735789	2.32617	2.52983	0.0225396	0.723943	-3.2043
C78891	-0.735773	2.24982	-3.09661	0.00706173	0.723943	-2.3966
KLF5	-0.735773	4.37206	-1.84707	0.0836933	0.768727	-4.10829
RHPN1	-0.735691	2.91174	-2.07255	0.0550748	0.749716	-3.82341
AGAP2	0.735567	3.62968	2.2199	0.0415376	0.73908	-3.62902
CNTNAP2	-0.735476	5.88047	-2.08363	0.053931	0.746628	-3.809
D8ERTD107E	-0.735265	2.36078	-1.38074	0.186723	0.793804	-4.6332
9430002A10RIK	0.734977	1.7745	2.42829	0.0276029	0.723943	-3.34542
KPNA1	-0.734771	6.47706	-2.42289	0.0279002	0.723943	-3.35288
D8ERTD56E	0.734232	2.81352	1.77904	0.0946208	0.772453	-4.19074
HELZ2	0.734193	3.97766	2.45307	0.0262763	0.723943	-3.31114
MALL	0.734166	3.06661	1.52474	0.147238	0.787702	-4.4819
D730050C22RIK	-0.734078	2.25268	-3.02663	0.00816556	0.723943	-2.49728
SYNJ1	-0.733506	6.04869	-0.880908	0.39167	0.869723	-5.06509
E130119H09RIK	-0.733065	2.3084	-2.968	0.00921952	0.723943	-2.58156
CALM4	-0.732919	2.99738	-3.32639	0.0043737	0.722559	-2.06608
D730002M21RIK	0.732555	3.05577	1.96407	0.0675027	0.756614	-3.96255
APBA1	0.732411	3.74004	0.998888	0.333015	0.848408	-4.97756
GUCA1A	0.731972	2.56777	1.73589	0.102186	0.772453	-4.2421
HIST1H2BC	-0.731908	4.32563	-0.748476	0.465252	0.89075	-5.15164
8430431K14RIK	-0.731878	2.25851	-1.95164	0.0690775	0.756614	-3.97826
OSTF1	0.731808	4.13266	0.843065	0.411868	0.877356	-5.09111
CCDC71L	0.731798	4.86647	2.23044	0.0406989	0.73908	-3.61492
HSPA12A	0.731552	4.79668	1.23976	0.233296	0.812791	-4.77052
P2RX4	-0.731415	3.76173	-1.68303	0.11217	0.774292	-4.30398
4933432K03RIK	0.731395	2.50358	2.80667	0.0128521	0.723943	-2.81269
TMCO3	-0.731267	4.8594	-1.09962	0.288092	0.833598	-4.89543
MRPL27	0.730551	4.88482	1.42968	0.172431	0.791422	-4.58298
DEFA1	0.730479	2.42546	2.11621	0.050692	0.744519	-3.76642
SYP	-0.730029	3.86968	-0.659675	0.519035	0.904754	-5.20243
ZFP236	-0.730019	5.2666	-9.47377	6.90755e-08	0.00122006	3.99581
HSPB7	0.72999	3.02216	3.20437	0.00564261	0.723943	-2.2415
EPRS	0.729809	5.65599	0.821212	0.423836	0.879569	-5.10567
C030004M13RIK	-0.72934	3.31614	-2.18311	0.0445943	0.73908	-3.67809
MKL2	-0.729068	5.46128	-0.810543	0.429759	0.879825	-5.11265
2410024F20RIK	-0.729	1.68857	-1.72425	0.104316	0.772453	-4.25583
SLC2A3	0.728983	6.44102	1.53906	0.143723	0.787702	-4.46628
NFE2L2	-0.728956	5.42121	-0.871799	0.396471	0.872232	-5.07144
H2AFJ	0.728655	4.8769	1.58615	0.132663	0.784598	-4.41424
NUP214	0.728225	3.5678	1.05548	0.307197	0.838634	-4.93224
DCAF12	0.728065	4.71826	1.76967	0.0962204	0.772453	-4.20195
4930403D09RIK	0.727877	1.95048	2.26391	0.038137	0.73908	-3.56991
GM10044	-0.72769	2.56488	-1.77944	0.0945535	0.772453	-4.19026
MED24	-0.727682	5.21485	-0.871039	0.396873	0.872296	-5.07197
GM10083	-0.727618	3.61131	-3.67699	0.00209999	0.626876	-1.566
TAAR1	-0.727521	2.74307	-1.93186	0.0716523	0.756843	-4.00314
SORBS2	-0.727465	3.65354	-1.62714	0.12363	0.783295	-4.3681
THRSP	-0.727417	6.49491	-1.40834	0.178548	0.791422	-4.60503
DEFA15	0.727405	2.27638	1.91636	0.0737302	0.757469	-4.02255
PPARA	0.727363	3.40179	1.49193	0.155561	0.787702	-4.5173
MDM4	0.727214	3.55588	1.66277	0.116214	0.778938	-4.32738
AU015263	0.727211	2.49241	1.23287	0.235787	0.813839	-4.77694
4931407J08RIK	-0.727078	2.3156	-1.84868	0.0834499	0.768727	-4.10632
HBEGF	0.72698	6.08618	2.18337	0.0445719	0.73908	-3.67774
GABRE	-0.726823	2.78008	-1.86752	0.080635	0.76842	-4.08316
ARHGEF17	0.726749	4.53542	1.33758	0.200113	0.797227	-4.67643
TAOK3	-0.726738	5.06175	-0.975668	0.344042	0.853264	-4.99554
EXT1	-0.726708	3.69047	-0.787152	0.442929	0.883168	-5.12768
PLIN5	0.726523	3.07228	2.51685	0.0231336	0.723943	-3.22242
A030005L19RIK	0.726486	2.97406	1.66667	0.115425	0.777485	-4.32289
C330024D21RIK	-0.726349	2.67705	-2.35311	0.0320262	0.728782	-3.44876
RYR2	-0.726317	6.20765	-1.44901	0.167039	0.791422	-4.5628
GPD1L	-0.726239	6.12289	-2.43955	0.0269926	0.723943	-3.32986
SMAP1	-0.725989	5.52881	-1.70043	0.108793	0.773181	-4.28374
RREB1	0.725938	4.56451	1.58845	0.132141	0.784598	-4.41167
TPTE	-0.72533	3.05556	-2.12143	0.0501897	0.744519	-3.75957
GM20605	-0.724836	4.26849	-1.50354	0.152572	0.787702	-4.50483
4931430N09RIK	-0.724474	2.34813	-1.81607	0.0885269	0.770144	-4.14608
PHACTR4	0.72439	2.74919	0.937674	0.362631	0.861135	-5.02417
TPD52	0.724146	6.9003	1.37737	0.187743	0.793804	-4.63662
TEX29	-0.724096	2.67955	-1.77376	0.0955193	0.772453	-4.19706
AU022680	-0.723918	1.89386	-1.69469	0.109898	0.773181	-4.29044
RAPGEF5	-0.723567	6.70326	-1.45904	0.164294	0.791422	-4.55224
KHDC1B	-0.723426	2.02385	-2.09124	0.0531577	0.745753	-3.79908
4931429P17RIK	0.723212	1.5897	2.03678	0.0589212	0.753701	-3.86969
RBBP4	-0.723172	5.69254	-1.15513	0.265338	0.827658	-4.84741
AADAT	-0.723127	2.42335	-2.24211	0.0397875	0.73908	-3.59924
4921509O07RIK	-0.722595	2.38376	-2.54875	0.0216994	0.723943	-3.17782
ZBBX	0.722581	2.08902	2.20333	0.0428899	0.73908	-3.65117
STAG3	0.722382	2.67238	2.05525	0.0569058	0.752543	-3.84584
GM21320	-0.722281	3.9903	-1.49131	0.155722	0.787702	-4.51796
TRPM7	0.7222	4.08905	1.41124	0.177705	0.791422	-4.60205
AY761184	0.721981	3.22314	1.84826	0.0835135	0.768727	-4.10683
NUDCD2	0.721889	5.43954	1.67717	0.113326	0.775284	-4.31076
OSBPL6	0.72159	4.4932	1.33466	0.201046	0.797502	-4.67932
ALAS1	-0.721368	5.29389	-1.93226	0.0715993	0.756843	-4.00264
TMEM214	0.721333	3.70154	1.42599	0.173475	0.791422	-4.58681
CXCL12	0.72125	4.66645	0.829115	0.419482	0.879569	-5.10044
GM21949	-0.721153	6.59836	-1.2209	0.240165	0.818435	-4.78803
ADAMTS1	0.721022	6.1653	2.69237	0.0162304	0.723943	-2.97536
RAMP1	0.720596	4.31659	1.90516	0.0752655	0.761296	-4.03653
MALT1	0.720561	4.08367	1.8243	0.0872194	0.770144	-4.13608
ARL4D	0.720352	4.14696	0.679194	0.506917	0.900555	-5.19178
KLHL5	0.72001	5.91036	0.82906	0.419512	0.879569	-5.10048
RPS10	-0.719702	8.54383	-0.871641	0.396554	0.872241	-5.07155
CEP68	-0.7195	4.01687	-1.71354	0.10631	0.772453	-4.26841
LMO7	0.719103	4.12636	2.0863	0.0536583	0.746469	-3.80552
SLFN4	0.718956	4.1279	1.35935	0.193265	0.796601	-4.65475
POLR2E	-0.718687	5.42241	-1.27603	0.220524	0.809489	-4.73628
FAM166A	-0.718564	2.80489	-2.14738	0.0477616	0.744519	-3.72542
GOT2	-0.718271	6.50694	-0.793704	0.439214	0.88208	-5.12351
UBE2CBP	0.718256	2.90341	1.84378	0.0841955	0.770144	-4.11232
GM128	-0.718209	2.50874	-1.6546	0.117879	0.779019	-4.33676
BC062258	0.718141	3.50771	2.11641	0.0506727	0.744519	-3.76616
D2ERTD337E	0.717992	2.90841	2.32607	0.0337741	0.733238	-3.48566
SEC24A	0.717658	5.36055	1.00816	0.328681	0.846465	-4.97028
TREX2	-0.717588	2.70453	-1.80088	0.0909827	0.772453	-4.16446
CCL28	-0.717185	3.31305	-1.93056	0.0718249	0.756843	-4.00478
AU022749	-0.717039	1.70054	-1.78825	0.0930716	0.772453	-4.17968
C230007H23RIK	0.716923	4.929	1.79782	0.0914852	0.772453	-4.16815
HYAL1	0.716805	4.41459	2.00859	0.0621236	0.753701	-3.90589
RCC2	-0.716751	5.72377	-3.47552	0.00320158	0.677149	-1.85243
GM12992	0.716205	3.4484	2.94956	0.0095775	0.723943	-2.60803
2200002D01RIK	0.716172	3.05496	1.70351	0.108206	0.773181	-4.28015
PPARD	0.715905	4.42135	1.5383	0.143907	0.787702	-4.46711
LDLR	0.715899	5.10196	0.898089	0.382721	0.868587	-5.05294
OTP	-0.715849	4.42516	-1.56706	0.137057	0.786475	-4.43547
XPO4	-0.715767	3.58379	-1.61936	0.125304	0.783295	-4.37692
LY6G6C	-0.71562	3.15515	-1.90696	0.075017	0.761127	-4.03429
1200015M12RIK	0.715241	6.82856	1.73844	0.101726	0.772453	-4.23909
PTGFRN	0.714926	4.45384	1.0206	0.322935	0.844332	-4.96042
ZFP111	0.714485	3.25208	1.73762	0.101874	0.772453	-4.24006
1190003K10RIK	-0.714474	1.53872	-1.68167	0.112437	0.774852	-4.30556
ZFP879	0.714308	2.65548	1.92886	0.0720508	0.756843	-4.00691
NOS1AP	-0.714238	3.58731	-1.1735	0.258114	0.825238	-4.83109
WNT3A	-0.714197	2.95918	-2.06292	0.0560875	0.752543	-3.83591
4930515I15	-0.714147	1.69686	-2.49073	0.024375	0.723943	-3.25884
DNAH1	0.71404	3.41596	1.4993	0.153657	0.787702	-4.50939
WDR54	0.713905	4.26068	2.03736	0.0588573	0.753701	-3.86894
EDNRB	-0.713904	6.65683	-1.89471	0.076723	0.763998	-4.04952
9530020I12RIK	-0.713892	2.26443	-1.7108	0.106825	0.772453	-4.27162
CDK5R1	0.713892	5.73123	1.22547	0.238487	0.816505	-4.78381
GM16491	0.713854	2.45625	1.88674	0.0778517	0.765824	-4.05941
6720475J19RIK	0.71355	3.91115	1.49165	0.155634	0.787702	-4.5176
LOC102636217	-0.713545	1.97878	-2.24088	0.0398832	0.73908	-3.60091
KIF27	-0.713529	2.29996	-3.11064	0.00685864	0.723943	-2.3764
PRSS8	0.713513	2.10789	1.94411	0.070048	0.756843	-3.98775
I54	-0.713331	2.36261	-1.76208	0.0975338	0.772453	-4.21101
GM14590	-0.713188	2.638	-2.03931	0.0586416	0.753701	-3.86643
SYT10	-0.713061	3.20879	-1.82338	0.0873648	0.770144	-4.1372
JADE3	0.712719	3.29798	2.16015	0.0466062	0.744519	-3.70853
KXD1	-0.712693	9.14585	-1.093	0.290903	0.833598	-4.90104
NUP210L	-0.712555	2.08553	-2.27672	0.0371971	0.73908	-3.55262
GM14057	0.712421	4.27862	2.38824	0.029882	0.728759	-3.40061
1810073G21RIK	-0.712346	2.54377	-1.7663	0.0968019	0.772453	-4.20598
SART3	0.712224	4.16838	1.30407	0.211028	0.804048	-4.70928
FAM228A	-0.712177	2.7195	-1.77742	0.0948963	0.772453	-4.19268
C86544	0.712102	1.97391	2.65446	0.0175295	0.723943	-3.02904
4930421C12RIK	-0.711929	2.73708	-2.30143	0.0354444	0.73908	-3.51916
TMEM252	0.711864	4.59216	2.21591	0.04186	0.73908	-3.63437
IRS3	-0.711694	1.45112	-1.84808	0.0835401	0.768727	-4.10705
GCC1	-0.711345	4.54029	-1.90012	0.0759653	0.763446	-4.0428
5830456J23RIK	0.711177	4.28187	1.34222	0.198638	0.79687	-4.67183
SLC45A4	-0.710873	5.09309	-2.61542	0.018971	0.723943	-3.08414
GEM	0.710804	4.08701	3.59585	0.00248868	0.636948	-1.68099
4930442P19RIK	0.709866	2.252	2.08766	0.0535206	0.746469	-3.80375
XCR1	-0.709827	2.29945	-2.02152	0.0606352	0.753701	-3.88931
AHSA1	0.709802	6.62312	1.1599	0.263446	0.82763	-4.84319
A630095E13RIK	-0.709761	1.96596	-1.68485	0.111811	0.774143	-4.30186
PAX4	-0.709301	1.77173	-2.13142	0.0492419	0.744519	-3.74644
NELL1	-0.709158	4.12642	-0.994542	0.335059	0.848589	-4.98095
BCL3	0.709058	3.93267	1.37949	0.187099	0.793804	-4.63447
4930444F02RIK	-0.708742	3.11209	-2.03595	0.0590133	0.753701	-3.87076
TBL1X	-0.708611	6.06972	-1.49473	0.154837	0.787702	-4.5143
45545	0.708574	4.36534	1.2412	0.232781	0.812791	-4.76918
LNP	0.708513	3.48257	1.00807	0.328726	0.846465	-4.97035
4921508M14RIK	-0.708342	2.39468	-1.64843	0.119152	0.779195	-4.34384
PPP1R16B	0.708154	5.1868	0.794813	0.438587	0.881872	-5.1228
GM10523	-0.708153	3.36378	-1.84308	0.0843025	0.770144	-4.11317
LMAN1L	0.706663	1.86507	2.58611	0.0201276	0.723943	-3.1254
TMCO6	0.706643	3.89052	1.67109	0.114538	0.775331	-4.31779
ASTE1	0.706267	3.01591	2.56629	0.0209473	0.723943	-3.15323
1600025M17RIK	-0.706143	1.55093	-1.97704	0.0658938	0.755739	-3.94611
LCT	-0.706103	3.34973	-2.60051	0.019551	0.723943	-3.10514
KIS2	0.705589	3.2777	3.21035	0.00557268	0.723943	-2.23289
2610001J05RIK	0.705576	4.98295	0.663685	0.516532	0.903281	-5.20027
ATF7IP	-0.705108	4.49851	-1.03324	0.317164	0.842783	-4.9503
TUG1	0.70493	6.21217	1.83142	0.0861039	0.770144	-4.12741
SAA1	0.704794	3.4927	1.15803	0.264187	0.827658	-4.84484
TTC33	-0.704683	5.58365	-0.643377	0.529277	0.907462	-5.21111
KLRA2	0.704608	2.38637	1.43381	0.171267	0.791422	-4.57868
CNGA2	-0.704596	2.13131	-1.50969	0.151007	0.787702	-4.4982
EML4	0.704133	3.74272	1.44091	0.169281	0.791422	-4.57128
YIPF1	0.703937	4.9635	0.744494	0.467589	0.890999	-5.15404
MPZL2	0.703924	4.14335	2.19634	0.043472	0.73908	-3.66048
IL1F5	0.703468	3.3653	2.00586	0.0624418	0.753701	-3.90938
B3GALNT2	-0.703439	4.17682	-1.57784	0.13456	0.785596	-4.4235
ORC1	-0.703326	3.23574	-1.57427	0.135382	0.785998	-4.42746
1110019B22RIK	-0.70315	2.06671	-2.15054	0.0474728	0.744519	-3.72124
4930556J24RIK	-0.703121	1.82252	-1.99237	0.0640369	0.754635	-3.92661
HMGCR	0.702836	4.89972	1.06476	0.303105	0.837371	-4.9246
IL3	-0.702761	1.34458	-1.96005	0.0680078	0.756614	-3.96763
4930529M08RIK	-0.702571	3.06248	-2.08101	0.0541997	0.746981	-3.81241
GM8154	0.702283	1.97816	1.53874	0.143802	0.787702	-4.46664
DCX	-0.702128	4.04192	-1.44348	0.168567	0.791422	-4.56859
DNASE2A	0.702037	3.53776	1.14247	0.270404	0.830735	-4.85853
CAMK2A	-0.702011	4.08475	-1.49104	0.155792	0.787702	-4.51825
NTN5	-0.701995	2.77699	-2.41669	0.0282458	0.723943	-3.36144
BC005685	-0.701975	3.08038	-3.28253	0.00479344	0.723943	-2.12909
SPRR2I	0.701732	1.89602	1.83812	0.085064	0.770144	-4.11923
CCDC130	0.701626	2.87448	1.71222	0.106557	0.772453	-4.26995
CCNF	0.701559	2.57704	1.92243	0.072911	0.756843	-4.01497
LOC102634130	-0.701505	2.63445	-2.1375	0.048673	0.744519	-3.73844
GUCY1A3	-0.701448	5.13236	-2.82608	0.0123505	0.723943	-2.78496
UGCG	-0.701426	4.02561	-0.993771	0.335423	0.848945	-4.98155
STXBP6	0.701399	5.79697	1.32164	0.205246	0.800061	-4.69213
RP1L1	-0.701262	2.14869	-1.58079	0.133884	0.785562	-4.42021
MTOR	-0.701144	6.34902	-1.1325	0.274447	0.830735	-4.86722
LIN7B	-0.700549	5.35149	-1.57316	0.13564	0.786475	-4.4287
6330575P09RIK	-0.70049	2.69514	-1.85644	0.0822805	0.76842	-4.0968
GLCE	0.699999	3.04548	1.52843	0.146324	0.787702	-4.47788
XPO1	0.699599	6.10722	0.817799	0.425725	0.879569	-5.10791
DDX58	-0.699287	4.46058	-1.75411	0.09893	0.772453	-4.22051
LEP	0.699238	2.00148	2.09871	0.0524088	0.745615	-3.78933
SLC44A4	-0.698926	2.03004	-2.28592	0.0365354	0.73908	-3.54018
RBFOX1	0.698722	5.8208	0.954962	0.354088	0.857029	-5.01126
GM20319	-0.698186	1.37859	-1.5927	0.131183	0.784598	-4.40692
D8ERTD67E	-0.697987	2.64929	-1.7157	0.105904	0.772453	-4.26587
KCNK3	0.697858	3.42813	1.36357	0.191959	0.795072	-4.65052
SAYSD1	0.697391	3.79503	1.96762	0.0670581	0.756614	-3.95805
C030044O21RIK	-0.697283	3.0068	-2.09963	0.0523175	0.745615	-3.78813
9430014F16RIK	-0.697199	2.03504	-1.70942	0.107084	0.772453	-4.27323
SOHLH1	0.6967	2.50516	1.86434	0.0811038	0.76842	-4.08708
TMEM236	-0.696643	2.64114	-2.79913	0.0130522	0.723943	-2.82346
NMRAL1	0.696593	4.02205	1.51847	0.148798	0.787702	-4.4887
S100A9	0.696331	6.82277	2.11564	0.0507476	0.744519	-3.76718
4933425L06RIK	0.696261	1.45366	1.74703	0.100184	0.772453	-4.22891
RB1	-0.696084	5.3765	-0.81953	0.424766	0.879569	-5.10678
SSTR3	-0.695794	3.44748	-1.7006	0.108761	0.773181	-4.28354
1700061E18RIK	-0.695782	1.68256	-2.1047	0.0518151	0.744519	-3.7815
INADL	-0.695478	5.34705	-0.683084	0.504522	0.90049	-5.18962
SLC24A2	0.695314	5.16542	1.10938	0.283992	0.831833	-4.88713
STXBP4	-0.695299	3.98947	-1.42262	0.174434	0.791422	-4.5903
CHKB	-0.695106	4.42161	-1.33514	0.200892	0.797502	-4.67884
SPHK1	0.695009	4.74118	1.76114	0.0976972	0.772453	-4.21213
PREX2	0.694996	3.69836	1.23389	0.235417	0.813656	-4.77599
AA517650	-0.694981	2.7526	-2.46129	0.0258493	0.723943	-3.29973
4930428O21RIK	0.694356	1.89435	2.20761	0.0425367	0.73908	-3.64546
KRT75	-0.694307	2.27148	-2.2401	0.0399431	0.73908	-3.60194
ADIPOR2	-0.69425	6.41503	-1.45035	0.16667	0.791422	-4.56139
RHOA	0.694185	4.68668	0.480353	0.637609	0.931429	-5.28652
GTF3C1	-0.694095	4.02497	-0.981221	0.341381	0.8509	-4.99127
NXPE3	-0.693981	5.24791	-1.26375	0.224784	0.811929	-4.74795
FLNC	0.693908	4.96313	2.01783	0.061057	0.753701	-3.89405
USP36	-0.693613	4.46243	-2.06093	0.0562987	0.752543	-3.83849
TIMM50	0.693498	4.03857	1.07844	0.297146	0.836223	-4.91325
PDE6G	-0.693419	3.23431	-1.93502	0.0712355	0.756843	-3.99918
4930526H09RIK	-0.693396	2.18214	-1.76844	0.0964332	0.772453	-4.20343
LAYN	0.693384	3.31094	1.71791	0.105491	0.772453	-4.26328
E330009J07RIK	-0.693173	4.76215	-0.959421	0.351908	0.856263	-5.0079
RAB2A	-0.693115	4.47854	-2.30044	0.0355129	0.73908	-3.5205
CAPN9	-0.693086	2.59636	-1.49572	0.15458	0.787702	-4.51324
KIFC1	0.692961	2.69984	1.61181	0.126945	0.783557	-4.38544
SLC22A29	0.69268	2.09342	2.19075	0.0439436	0.73908	-3.66794
PIRA1	0.692514	2.58968	1.62681	0.123701	0.783295	-4.36847
4931407E12RIK	-0.692379	2.20786	-1.81614	0.0885152	0.770144	-4.14599
EGR1	0.692054	7.50941	1.99352	0.0638986	0.754635	-3.92514
MPRIP	-0.691759	6.76689	-1.10461	0.28599	0.833598	-4.8912
CD151	0.691748	5.98579	0.843608	0.411574	0.877139	-5.09074
CIT	-0.691733	5.92927	-0.857572	0.404046	0.874362	-5.08125
PINLYP	-0.691644	1.5813	-2.78248	0.0135048	0.723943	-2.84721
4930401B11RIK	0.691371	2.07917	1.56895	0.136615	0.786475	-4.43336
D13ERTD476E	-0.691328	2.0582	-2.34501	0.0325405	0.728782	-3.45983
GTF3C6	-0.691173	4.52649	-2.01712	0.0611377	0.753701	-3.89496
CRKL	-0.690953	4.76586	-1.4272	0.173134	0.791422	-4.58556
RAD50	0.690361	3.86548	1.04562	0.31159	0.840339	-4.94029
9530003O04RIK	-0.689859	2.32007	-2.06449	0.0559217	0.752543	-3.83388
ST13	0.689389	5.4033	0.888595	0.387649	0.869206	-5.05968
ANXA8	0.689334	2.98909	1.48198	0.158161	0.787971	-4.52793
E330024J20RIK	0.688761	2.43551	1.65136	0.118546	0.779195	-4.34048
SCFD1	0.68872	4.77872	1.04145	0.313458	0.840895	-4.94367
OSM	0.688696	3.95372	2.18101	0.0447754	0.73908	-3.68088
D1ERTD705E	-0.687697	1.84758	-2.52645	0.0226928	0.723943	-3.20902
4932442E05RIK	-0.687559	1.85914	-1.35383	0.194983	0.79687	-4.66027
TCF3	0.687429	4.21452	1.54681	0.141852	0.787702	-4.45779
MAPK8IP3	-0.687401	6.80603	-1.35579	0.194372	0.79687	-4.65832
EDN1	0.687342	3.8831	1.17472	0.257637	0.824895	-4.82999
2310007B03RIK	-0.687198	1.83953	-1.75305	0.0991171	0.772453	-4.22177
LAS1L	0.686763	5.35476	0.927424	0.367762	0.863054	-5.03172
YBX2	-0.686386	3.43178	-2.50231	0.0238168	0.723943	-3.2427
ENOX1	-0.686339	4.14285	-1.16421	0.261748	0.82693	-4.83937
MRPS31	0.686163	5.3634	0.981275	0.341355	0.8509	-4.99123
UBFD1	-0.686064	5.52322	-1.90488	0.0753047	0.761296	-4.03688
PIH1D2	0.686021	2.57114	1.65939	0.116899	0.778938	-4.33126
B3GNT7	0.685729	3.48054	1.98805	0.0645546	0.754635	-3.93211
GDAP1	0.685647	6.17442	1.2177	0.241346	0.819769	-4.79098
HRG	-0.685646	2.49994	-2.04268	0.0582704	0.753701	-3.86208
STON1	0.685589	2.59738	2.61724	0.0189012	0.723943	-3.08158
FRRS1	-0.685556	3.22952	-1.65085	0.11865	0.779195	-4.34106
SEC11A	0.685454	6.28408	1.1531	0.266143	0.828587	-4.84919
SUN3	0.685254	2.08523	2.10429	0.0518562	0.744519	-3.78204
C77631	0.685112	2.08929	1.71083	0.106818	0.772453	-4.27158
SPRR2K	-0.684915	3.39738	-2.05637	0.0567859	0.752543	-3.8444
1700007E05RIK	-0.684911	1.2345	-1.88366	0.0782922	0.766032	-4.06323
GSTM3	0.684889	3.51359	1.48075	0.158485	0.787971	-4.52924
WSCD1	0.684818	5.9064	0.778043	0.448125	0.885689	-5.13342
9630028H03RIK	0.684767	2.56939	1.54741	0.141706	0.787702	-4.45713
BPIFB5	-0.684538	2.66585	-2.00037	0.0630861	0.753701	-3.9164
LOC102634243	0.684209	2.66999	1.92271	0.072873	0.756843	-4.01461
C78888	-0.684187	2.01519	-1.60809	0.127761	0.784417	-4.38964
C920025E04RIK	-0.684071	5.28379	-1.21578	0.242056	0.820118	-4.79275
ATP6V0A1	-0.683969	6.73643	-2.17785	0.0450482	0.73908	-3.68508
NRXN3	0.683925	6.04522	1.2915	0.215245	0.80637	-4.72144
FASTKD3	0.683731	4.58072	0.716701	0.484097	0.893315	-5.17049
TPBPB	-0.683686	1.99393	-2.45273	0.0262939	0.723943	-3.31161
SFPQ	0.683654	5.73639	1.36879	0.190355	0.794425	-4.64527
TRIB3	0.683552	3.23444	1.98765	0.0646031	0.754635	-3.93262
SUMO1	0.683515	6.22776	1.41244	0.177359	0.791422	-4.60081
D8ERTD738E	-0.683465	6.29717	-0.927756	0.367595	0.863054	-5.03148
CABLES1	-0.683309	4.25419	-1.8785	0.0790345	0.766032	-4.06961
PAH	-0.683198	3.00846	-2.09499	0.0527806	0.745749	-3.79419
THSD7A	-0.683032	4.73137	-1.29541	0.213926	0.804785	-4.71766
ZRSR2	-0.682683	4.6679	-1.31512	0.207379	0.801655	-4.69852
LOC102636448	0.682214	3.44112	1.7116	0.106674	0.772453	-4.27068
NSUN5	0.682083	4.20297	1.8337	0.085749	0.770144	-4.12463
RGS16	0.682082	4.24865	2.07276	0.0550532	0.749716	-3.82314
5830462O15RIK	0.681984	3.03134	1.59267	0.131189	0.784598	-4.40695
GM10193	-0.68164	6.58613	-0.792291	0.440014	0.882418	-5.12441
EXD2	0.681603	2.36168	1.24367	0.231894	0.812791	-4.76687
PCDHB14	-0.681507	2.36988	-2.10869	0.0514233	0.744519	-3.77628
TNS4	-0.681454	2.39183	-2.65347	0.0175647	0.723943	-3.03044
CELF2	-0.681344	4.12819	-1.08073	0.296157	0.836071	-4.91134
4921507P07RIK	0.681073	2.97994	1.5953	0.1306	0.784598	-4.40401
PLCG1	0.680924	4.34298	1.81118	0.0893104	0.771213	-4.152
9330169L03RIK	-0.680753	1.5083	-1.41377	0.176975	0.791422	-4.59944
ARHGAP32	-0.679988	3.97618	-2.43678	0.0271412	0.723943	-3.33368
1110018N20RIK	0.679813	2.91629	2.03016	0.0596595	0.753701	-3.87821
PMEL	0.679751	3.01625	1.92297	0.0728385	0.756843	-4.01429
KLRA5	0.679662	2.62821	2.25559	0.0387594	0.73908	-3.58112
DLEU2	0.679647	3.42064	1.88579	0.077988	0.766032	-4.06059
CTLA2A	0.679496	6.20733	3.18747	0.00584497	0.723943	-2.26582
SSPN	0.679443	4.98433	1.17385	0.257975	0.825099	-4.83077
ZFP81	0.679393	3.34897	1.41442	0.176788	0.791422	-4.59878
POU4F1	-0.678831	3.97593	-1.83508	0.0855337	0.770144	-4.12294
4931423N10RIK	-0.678747	1.52123	-1.62868	0.123303	0.783295	-4.36636
1700028N14RIK	0.678678	2.19887	1.78363	0.093847	0.772453	-4.18524
PROP1	-0.678645	2.97417	-2.32364	0.0339357	0.734521	-3.48898
PALM2	0.678624	3.61795	0.911763	0.375698	0.865126	-5.04312
GNRHR	0.678468	2.45922	1.4775	0.159343	0.787971	-4.53269
IGKV6-15	-0.677983	1.8679	-2.07322	0.0550057	0.749716	-3.82255
CTLA4	-0.677944	2.23484	-1.40996	0.178078	0.791422	-4.60337
KPNA7	-0.677913	2.15905	-2.09388	0.0528919	0.745749	-3.79563
ATP6V1B1	-0.677723	1.99635	-2.61889	0.0188385	0.723943	-3.07926
DNMT3A	-0.677412	3.83007	-1.48875	0.15639	0.787702	-4.5207
2900022M07RIK	-0.677402	3.45039	-1.52974	0.146002	0.787702	-4.47645
ACTRT3	-0.677393	2.90364	-1.50352	0.152577	0.787702	-4.50485
PTK2	0.677335	4.57736	1.0883	0.292908	0.835494	-4.905
TRMT2B	-0.677281	4.31772	-0.718943	0.482753	0.893315	-5.16919
2300009A05RIK	-0.67723	3.58891	-0.814053	0.427804	0.879716	-5.11037
FAM213A	0.676864	6.06269	0.74634	0.466505	0.890999	-5.15293
C130090I23RIK	0.676816	1.53013	1.95232	0.0689911	0.756614	-3.9774
D2WSU81E	0.676352	4.42547	1.30066	0.212165	0.804785	-4.71258
PDCD6IP	0.676317	4.34559	1.08739	0.293297	0.835636	-4.90576
PRL3D1	-0.676229	3.02495	-1.70451	0.108015	0.773181	-4.27898
TMEM207	-0.675781	2.933	-2.07918	0.0543877	0.747948	-3.81479
MUP10	0.675779	1.57282	2.2274	0.0409387	0.73908	-3.61898
SELL	0.675541	3.70493	1.77225	0.0957788	0.772453	-4.19888
CXCL9	0.675528	2.17703	2.35015	0.0322134	0.728782	-3.45281
ZZZ3	0.6755	5.02333	3.09714	0.00705391	0.723943	-2.39583
D9ERTD338E	0.675415	1.33876	1.82203	0.087578	0.770144	-4.13884
LYPD3	0.675359	2.02044	1.83388	0.0857204	0.770144	-4.12441
4732440D04RIK	0.675117	2.36941	1.26126	0.225657	0.812677	-4.75032
CD72	0.675105	3.45927	1.45276	0.166009	0.791422	-4.55886
DAPK3	0.675023	4.30136	0.829008	0.41954	0.879569	-5.10051
VPS13A	-0.674869	3.86226	-1.36947	0.190147	0.794174	-4.64459
AU022240	-0.674811	1.77934	-2.02219	0.060559	0.753701	-3.88845
SOX12	0.67465	4.40884	1.51197	0.150432	0.787702	-4.49574
D7ERTD413E	0.674426	1.68868	1.54348	0.142653	0.787702	-4.46144
OPRL1	-0.674173	6.13139	-2.75553	0.0142699	0.723943	-2.88561
9330156P08RIK	-0.674171	4.15476	-0.833486	0.417087	0.87932	-5.09753
CX3CL1	-0.674077	6.65534	-1.3982	0.181516	0.791422	-4.61543
XRCC2	0.674008	4.48662	1.78989	0.0927982	0.772453	-4.17771
2610028H24RIK	-0.673762	1.95331	-2.40508	0.0289028	0.723943	-3.37744
MAB21L3	0.673524	2.21327	1.74145	0.101184	0.772453	-4.23553
TLR8	-0.673437	3.01498	-1.73499	0.10235	0.772453	-4.24317
RYR1	-0.672988	2.54184	-2.29646	0.0357906	0.73908	-3.5259
GJD2	-0.672772	3.82078	-2.13194	0.0491932	0.744519	-3.74576
CCDC70	-0.672748	1.46561	-1.51494	0.149683	0.787702	-4.49252
KRT28	-0.672718	2.60521	-1.72553	0.10408	0.772453	-4.25432
A930002I21RIK	-0.672639	2.65133	-1.53167	0.145527	0.787702	-4.47435
SPEF1	-0.672503	4.08342	-1.4964	0.154404	0.787702	-4.5125
1700111N16RIK	-0.67238	2.43943	-2.23068	0.0406794	0.73908	-3.61458
AF067063	-0.672374	1.9547	-2.076	0.0547165	0.748586	-3.81893
2010003O02RIK	0.672238	1.68764	1.35358	0.19506	0.79687	-4.66052
CLEC4N	0.672119	3.25358	1.24277	0.232214	0.812791	-4.76771
C1QTNF4	-0.672059	5.46898	-0.690458	0.499999	0.899012	-5.1855
IL17A	0.671769	2.62493	1.60215	0.129072	0.784598	-4.39632
GM4787	0.671613	1.77306	1.90386	0.075446	0.761296	-4.03815
BMP1	0.671396	4.32496	1.20423	0.246363	0.821269	-4.80332
4930422C21RIK	-0.670979	2.54126	-1.58319	0.133335	0.784598	-4.41754
GM9939	0.670741	1.85068	1.84469	0.0840565	0.770088	-4.1112
MTFR2	-0.670625	3.14831	-4.07838	0.000909056	0.521473	-1.00685
RAD9B	0.670543	2.24897	2.10457	0.0518286	0.744519	-3.78167
GALNS	-0.670514	4.42648	-1.37145	0.189541	0.793804	-4.64259
POLR2F	-0.670481	6.62291	-1.25359	0.22836	0.812791	-4.75756
DYNLL2	-0.67047	8.26375	-2.08304	0.0539911	0.746628	-3.80976
UMODL1	-0.670456	2.30099	-1.71681	0.105697	0.772453	-4.26457
9030419F21RIK	-0.670435	4.29706	-1.65163	0.11849	0.779195	-4.34017
AU015559	-0.670373	2.10449	-1.81869	0.0881089	0.770144	-4.1429
STC1	0.66999	3.66935	1.32434	0.204371	0.799586	-4.68949
LINCPINT	0.6698	2.98696	1.63062	0.122889	0.783295	-4.36415
TBC1D8	0.66971	4.62402	2.0866	0.0536276	0.746469	-3.80512
MVB12A	-0.669646	4.96053	-2.96967	0.00918775	0.723943	-2.57916
POLA1	-0.669554	3.74623	-1.85281	0.0828253	0.768445	-4.10125
SEC24B	-0.669483	5.71081	-3.60141	0.0024599	0.636948	-1.6731
TRIM9	0.668961	5.18888	2.00478	0.0625684	0.753701	-3.91077
CD44	0.668952	5.86123	1.04089	0.313711	0.840895	-4.94412
SPECC1L	-0.668937	5.05682	-1.254	0.228215	0.812791	-4.75717
HIST1H2BF	0.66889	2.69071	1.85919	0.0818688	0.76842	-4.09342
DNM1L	0.668744	5.74477	0.694203	0.497711	0.898204	-5.18339
KCNJ2	-0.668582	1.65674	-1.39783	0.181626	0.791422	-4.61581
SLC25A3	-0.668538	8.78242	-1.32162	0.205255	0.800061	-4.69216
GFPT1	-0.668046	4.0712	-0.720626	0.481745	0.893315	-5.16821
[truncated: 19,494 more rows]

## Sheet: Supplementary Table 5
Gene Symbol	pval	OR (95%CI)
ANXA1	0.012	3.344 (1.308-8.553)
AGPAT6	0.014	3.878 ( 1.312-11.463)
ANAPC16	0.002	0.075 (0.014-0.396)
OSGEPL1	0.002	15.061 ( 2.728-83.164)
ENPP4	0.001	23.144 ( 3.537-151.443)
D030055H07RIK	<0.001	0.011 (0.001-0.116)
FANCC	<0.001	0.020 (0.002-0.188)
MUP3	0.002	0.048 (0.007-0.330)
PZP	0.001	0.033 (0.004-0.266)
C730027H18RIK	0.003	0.051 (0.007-0.366)
AV320801	0.01	10.915 ( 1.772-67.219)
TCRG_C	0.008	0.063 (0.008-0.482)
RAB20	<0.001	186.508 ( 10.056-3459.235)

## Sheet: Supplementary Table 6 
Gene Symbol	Cluster
AGPAT6	Cluster1
ANXA1	Cluster1
AV320801	Cluster1
ENPP4	Cluster1
OSGEPL1	Cluster1
RAB20	Cluster1
ANAPC16	Cluster2
C730027H18RIK	Cluster2
D030055H07RIK	Cluster2
FANCC	Cluster2
MUP3	Cluster2
PZP	Cluster2
TCRG-C	Cluster2

## Sheet: Supplementary Table 7
Cluster	GO ID	Description	GeneRatio	BgRatio	pvalue	p.adjust	qvalue	Gene Probe ID	Count
Cluster1	GO:0090303	positive regulation of wound healing	2/4	58/28814	2.38e-05	0.00687639	0.000951	16952/224794	2
Cluster1	GO:1903036	positive regulation of response to wounding	2/4	76/28814	4.11e-05	0.00687639	0.000951	16952/224794	2
Cluster1	GO:0006906	vesicle fusion	2/4	109/28814	8.47e-05	0.00762091	0.00105364	16952/19332	2
Cluster1	GO:0090174	organelle membrane fusion	2/4	113/28814	9.1e-05	0.00762091	0.00105364	16952/19332	2
Cluster1	GO:0061041	regulation of wound healing	2/4	133/28814	0.000126	0.00836961	0.00115715	16952/224794	2
Cluster1	GO:0048284	organelle fusion	2/4	145/28814	0.00015	0.00836961	0.00115715	16952/19332	2
Cluster1	GO:0061025	membrane fusion	2/4	163/28814	0.000189	0.00903746	0.00124948	16952/19332	2
Cluster1	GO:1903034	regulation of response to wounding	2/4	174/28814	0.000216	0.00903746	0.00124948	16952/224794	2
Cluster1	GO:0016050	vesicle organization	2/4	287/28814	0.000585	0.0217904	0.00301265	16952/19332	2
Cluster1	GO:0042060	wound healing	2/4	374/28814	0.000991	0.0254591	0.00351987	16952/224794	2
Cluster1	GO:0006909	phagocytosis	2/4	386/28814	0.00105502	0.0254591	0.00351987	16952/19332	2
Cluster1	GO:0046130	purine ribonucleoside catabolic process	1/4	10/28814	0.00138756	0.0254591	0.00351987	224794	1
Cluster1	GO:2001280	positive regulation of unsaturated fatty acid biosynthetic process	1/4	11/28814	0.00152624	0.0254591	0.00351987	16952	1
Cluster1	GO:0001781	neutrophil apoptotic process	1/4	12/28814	0.0016649	0.0254591	0.00351987	16952	1
Cluster1	GO:0006152	purine nucleoside catabolic process	1/4	12/28814	0.0016649	0.0254591	0.00351987	224794	1
Cluster1	GO:0031392	regulation of prostaglandin biosynthetic process	1/4	12/28814	0.0016649	0.0254591	0.00351987	16952	1
Cluster1	GO:0045625	regulation of T-helper 1 cell differentiation	1/4	12/28814	0.0016649	0.0254591	0.00351987	16952	1
Cluster1	GO:0090385	phagosome-lysosome fusion	1/4	12/28814	0.0016649	0.0254591	0.00351987	19332	1
Cluster1	GO:0031340	positive regulation of vesicle fusion	1/4	13/28814	0.00180355	0.0254591	0.00351987	16952	1
Cluster1	GO:0045628	regulation of T-helper 2 cell differentiation	1/4	13/28814	0.00180355	0.0254591	0.00351987	16952	1
Cluster1	GO:0002829	negative regulation of type 2 immune response	1/4	14/28814	0.00194218	0.0254591	0.00351987	16952	1
Cluster1	GO:0051451	myoblast migration	1/4	14/28814	0.00194218	0.0254591	0.00351987	16952	1
Cluster1	GO:0070365	hepatocyte differentiation	1/4	14/28814	0.00194218	0.0254591	0.00351987	16952	1
Cluster1	GO:2001279	regulation of unsaturated fatty acid biosynthetic process	1/4	14/28814	0.00194218	0.0254591	0.00351987	16952	1
Cluster1	GO:0032429	regulation of phospholipase A2 activity	1/4	15/28814	0.0020808	0.0254591	0.00351987	16952	1
Cluster1	GO:0070525	tRNA threonylcarbamoyladenosine metabolic process	1/4	15/28814	0.0020808	0.0254591	0.00351987	72085	1
Cluster1	GO:0032717	negative regulation of interleukin-8 production	1/4	16/28814	0.00221941	0.0254591	0.00351987	16952	1
Cluster1	GO:0042454	ribonucleoside catabolic process	1/4	16/28814	0.00221941	0.0254591	0.00351987	224794	1
Cluster1	GO:0001845	phagolysosome assembly	1/4	17/28814	0.002358	0.0254591	0.00351987	19332	1
Cluster1	GO:0045064	T-helper 2 cell differentiation	1/4	17/28814	0.002358	0.0254591	0.00351987	16952	1
Cluster1	GO:0060192	negative regulation of lipase activity	1/4	18/28814	0.00249658	0.0254591	0.00351987	16952	1
Cluster1	GO:0045623	negative regulation of T-helper cell differentiation	1/4	20/28814	0.00277368	0.0254591	0.00351987	16952	1
Cluster1	GO:0030194	positive regulation of blood coagulation	1/4	21/28814	0.00291222	0.0254591	0.00351987	224794	1
Cluster1	GO:0090050	positive regulation of cell migration involved in sprouting angiogenesis	1/4	21/28814	0.00291222	0.0254591	0.00351987	16952	1
Cluster1	GO:1900048	positive regulation of hemostasis	1/4	21/28814	0.00291222	0.0254591	0.00351987	224794	1
Cluster1	GO:0009164	nucleoside catabolic process	1/4	22/28814	0.00305073	0.0254591	0.00351987	224794	1
Cluster1	GO:0045624	positive regulation of T-helper cell differentiation	1/4	22/28814	0.00305073	0.0254591	0.00351987	16952	1
Cluster1	GO:0043371	negative regulation of CD4-positive, alpha-beta T cell differentiation	1/4	24/28814	0.00332773	0.0254591	0.00351987	16952	1
Cluster1	GO:0050820	positive regulation of coagulation	1/4	24/28814	0.00332773	0.0254591	0.00351987	224794	1
Cluster1	GO:0045063	T-helper 1 cell differentiation	1/4	25/28814	0.0034662	0.0254591	0.00351987	16952	1
Cluster1	GO:0006925	inflammatory cell apoptotic process	1/4	26/28814	0.00360466	0.0254591	0.00351987	16952	1
Cluster1	GO:0034656	nucleobase-containing small molecule catabolic process	1/4	26/28814	0.00360466	0.0254591	0.00351987	224794	1
Cluster1	GO:0001780	neutrophil homeostasis	1/4	27/28814	0.00374311	0.0254591	0.00351987	16952	1
Cluster1	GO:0010165	response to X-ray	1/4	27/28814	0.00374311	0.0254591	0.00351987	16952	1
Cluster1	GO:0031338	regulation of vesicle fusion	1/4	27/28814	0.00374311	0.0254591	0.00351987	16952	1
Cluster1	GO:0045723	positive regulation of fatty acid biosynthetic process	1/4	27/28814	0.00374311	0.0254591	0.00351987	16952	1
Cluster1	GO:0090382	phagosome maturation	1/4	27/28814	0.00374311	0.0254591	0.00351987	19332	1
Cluster1	GO:0046128	purine ribonucleoside metabolic process	1/4	28/28814	0.00388154	0.0254591	0.00351987	224794	1
Cluster1	GO:0046639	negative regulation of alpha-beta T cell differentiation	1/4	28/28814	0.00388154	0.0254591	0.00351987	16952	1
Cluster1	GO:0001516	prostaglandin biosynthetic process	1/4	30/28814	0.00415836	0.0254591	0.00351987	16952	1
Cluster1	GO:0046457	prostanoid biosynthetic process	1/4	30/28814	0.00415836	0.0254591	0.00351987	16952	1
Cluster1	GO:1901658	glycosyl compound catabolic process	1/4	30/28814	0.00415836	0.0254591	0.00351987	224794	1
Cluster1	GO:0002825	regulation of T-helper 1 type immune response	1/4	32/28814	0.00443512	0.0254591	0.00351987	16952	1
Cluster1	GO:0043372	positive regulation of CD4-positive, alpha-beta T cell differentiation	1/4	32/28814	0.00443512	0.0254591	0.00351987	16952	1
Cluster1	GO:2000515	negative regulation of CD4-positive, alpha-beta T cell activation	1/4	32/28814	0.00443512	0.0254591	0.00351987	16952	1
Cluster1	GO:0002828	regulation of type 2 immune response	1/4	33/28814	0.00457348	0.0254591	0.00351987	16952	1
Cluster1	GO:0033032	regulation of myeloid cell apoptotic process	1/4	33/28814	0.00457348	0.0254591	0.00351987	16952	1
Cluster1	GO:2000108	positive regulation of leukocyte apoptotic process	1/4	33/28814	0.00457348	0.0254591	0.00351987	16952	1
Cluster1	GO:0009119	ribonucleoside metabolic process	1/4	34/28814	0.00471183	0.0254591	0.00351987	224794	1
Cluster1	GO:0045920	negative regulation of exocytosis	1/4	34/28814	0.00471183	0.0254591	0.00351987	16952	1
Cluster1	GO:0050482	arachidonic acid secretion	1/4	34/28814	0.00471183	0.0254591	0.00351987	16952	1
Cluster1	GO:1903963	arachidonate transport	1/4	34/28814	0.00471183	0.0254591	0.00351987	16952	1
Cluster1	GO:0042278	purine nucleoside metabolic process	1/4	35/28814	0.00485016	0.0255547	0.00353309	224794	1
Cluster1	GO:0045622	regulation of T-helper cell differentiation	1/4	38/28814	0.00526506	0.0255547	0.00353309	16952	1
Cluster1	GO:0032743	positive regulation of interleukin-2 production	1/4	39/28814	0.00540333	0.0255547	0.00353309	16952	1
Cluster1	GO:0033028	myeloid cell apoptotic process	1/4	39/28814	0.00540333	0.0255547	0.00353309	16952	1
Cluster1	GO:0090049	regulation of cell migration involved in sprouting angiogenesis	1/4	39/28814	0.00540333	0.0255547	0.00353309	16952	1
Cluster1	GO:0042119	neutrophil activation	1/4	40/28814	0.00554159	0.0255547	0.00353309	16952	1
Cluster1	GO:0051452	intracellular pH reduction	1/4	40/28814	0.00554159	0.0255547	0.00353309	19332	1
Cluster1	GO:2000516	positive regulation of CD4-positive, alpha-beta T cell activation	1/4	40/28814	0.00554159	0.0255547	0.00353309	16952	1
Cluster1	GO:0006636	unsaturated fatty acid biosynthetic process	1/4	41/28814	0.00567984	0.0255547	0.00353309	16952	1
Cluster1	GO:0018149	peptide cross-linking	1/4	42/28814	0.00581807	0.0255547	0.00353309	16952	1
Cluster1	GO:0042092	type 2 immune response	1/4	43/28814	0.00595628	0.0255547	0.00353309	16952	1
Cluster1	GO:0046636	negative regulation of alpha-beta T cell activation	1/4	43/28814	0.00595628	0.0255547	0.00353309	16952	1
Cluster1	GO:0032508	DNA duplex unwinding	1/4	44/28814	0.00609448	0.0255547	0.00353309	16952	1
Cluster1	GO:0071385	cellular response to glucocorticoid stimulus	1/4	45/28814	0.00623267	0.0255547	0.00353309	16952	1
Cluster1	GO:0036230	granulocyte activation	1/4	46/28814	0.00637084	0.0255547	0.00353309	16952	1
Cluster1	GO:0072523	purine-containing compound catabolic process	1/4	46/28814	0.00637084	0.0255547	0.00353309	224794	1
Cluster1	GO:1900087	positive regulation of G1/S transition of mitotic cell cycle	1/4	46/28814	0.00637084	0.0255547	0.00353309	16952	1
Cluster1	GO:0043277	apoptotic cell clearance	1/4	47/28814	0.006509	0.0255547	0.00353309	16952	1
Cluster1	GO:0042304	regulation of fatty acid biosynthetic process	1/4	48/28814	0.00664714	0.0255547	0.00353309	16952	1
Cluster1	GO:0043403	skeletal muscle tissue regeneration	1/4	48/28814	0.00664714	0.0255547	0.00353309	16952	1
Cluster1	GO:0045923	positive regulation of fatty acid metabolic process	1/4	48/28814	0.00664714	0.0255547	0.00353309	16952	1
Cluster1	GO:0071384	cellular response to corticosteroid stimulus	1/4	49/28814	0.00678527	0.0255547	0.00353309	16952	1
Cluster1	GO:0007187	G protein-coupled receptor signaling pathway, coupled to cyclic nucleotide second messenger	1/4	50/28814	0.00692338	0.0255547	0.00353309	16952	1
Cluster1	GO:0032309	icosanoid secretion	1/4	51/28814	0.00706148	0.0255547	0.00353309	16952	1
Cluster1	GO:0032392	DNA geometric change	1/4	51/28814	0.00706148	0.0255547	0.00353309	16952	1
Cluster1	GO:0042088	T-helper 1 type immune response	1/4	51/28814	0.00706148	0.0255547	0.00353309	16952	1
Cluster1	GO:0046456	icosanoid biosynthetic process	1/4	51/28814	0.00706148	0.0255547	0.00353309	16952	1
Cluster1	GO:0045581	negative regulation of T cell differentiation	1/4	52/28814	0.00719957	0.0255547	0.00353309	16952	1
Cluster1	GO:0002042	cell migration involved in sprouting angiogenesis	1/4	53/28814	0.00733764	0.0255547	0.00353309	16952	1
Cluster1	GO:0030850	prostate gland development	1/4	53/28814	0.00733764	0.0255547	0.00353309	16952	1
Cluster1	GO:0032355	response to estradiol	1/4	53/28814	0.00733764	0.0255547	0.00353309	16952	1
Cluster1	GO:0043370	regulation of CD4-positive, alpha-beta T cell differentiation	1/4	53/28814	0.00733764	0.0255547	0.00353309	16952	1
Cluster1	GO:0046638	positive regulation of alpha-beta T cell differentiation	1/4	53/28814	0.00733764	0.0255547	0.00353309	16952	1
Cluster1	GO:0006692	prostanoid metabolic process	1/4	54/28814	0.0074757	0.0255547	0.00353309	16952	1
Cluster1	GO:0006693	prostaglandin metabolic process	1/4	54/28814	0.0074757	0.0255547	0.00353309	16952	1
Cluster1	GO:0031018	endocrine pancreas development	1/4	54/28814	0.0074757	0.0255547	0.00353309	16952	1
Cluster1	GO:0009116	nucleoside metabolic process	1/4	56/28814	0.00775177	0.0259684	0.00359029	224794	1
Cluster1	GO:0043536	positive regulation of blood vessel endothelial cell migration	1/4	56/28814	0.00775177	0.0259684	0.00359029	16952	1
Cluster1	GO:0071103	DNA conformation change	1/4	58/28814	0.00802778	0.0263657	0.00364523	16952	1
Cluster1	GO:1902808	positive regulation of cell cycle G1/S phase transition	1/4	58/28814	0.00802778	0.0263657	0.00364523	16952	1
Cluster1	GO:0002548	monocyte chemotaxis	1/4	60/28814	0.00830373	0.0264929	0.0036628	16952	1
Cluster1	GO:0035924	cellular response to vascular endothelial growth factor stimulus	1/4	60/28814	0.00830373	0.0264929	0.0036628	16952	1
Cluster1	GO:0071715	icosanoid transport	1/4	60/28814	0.00830373	0.0264929	0.0036628	16952	1
Cluster1	GO:0045620	negative regulation of lymphocyte differentiation	1/4	61/28814	0.00844169	0.0266789	0.00368852	16952	1
Cluster1	GO:0042698	ovulation cycle	1/4	62/28814	0.00857963	0.0268615	0.00371376	16952	1
Cluster1	GO:0010517	regulation of phospholipase activity	1/4	63/28814	0.00871756	0.0270406	0.00373852	16952	1
Cluster1	GO:0015909	long-chain fatty acid transport	1/4	66/28814	0.00913125	0.0278801	0.0038546	16952	1
Cluster1	GO:0030193	regulation of blood coagulation	1/4	67/28814	0.00926912	0.0278801	0.0038546	224794	1
Cluster1	GO:0032663	regulation of interleukin-2 production	1/4	67/28814	0.00926912	0.0278801	0.0038546	16952	1
Cluster1	GO:0042093	T-helper cell differentiation	1/4	69/28814	0.00954482	0.0278801	0.0038546	16952	1
Cluster1	GO:1900046	regulation of hemostasis	1/4	69/28814	0.00954482	0.0278801	0.0038546	224794	1
Cluster1	GO:0002294	CD4-positive, alpha-beta T cell differentiation involved in immune response	1/4	70/28814	0.00968265	0.0278801	0.0038546	16952	1
Cluster1	GO:0042246	tissue regeneration	1/4	70/28814	0.00968265	0.0278801	0.0038546	16952	1
Cluster1	GO:2000514	regulation of CD4-positive, alpha-beta T cell activation	1/4	70/28814	0.00968265	0.0278801	0.0038546	16952	1
Cluster1	GO:0002293	alpha-beta T cell differentiation involved in immune response	1/4	71/28814	0.00982046	0.0278801	0.0038546	16952	1
Cluster1	GO:0050818	regulation of coagulation	1/4	71/28814	0.00982046	0.0278801	0.0038546	224794	1
Cluster1	GO:0002287	alpha-beta T cell activation involved in immune response	1/4	72/28814	0.00995826	0.0280069	0.00387212	16952	1
Cluster1	GO:0046637	regulation of alpha-beta T cell differentiation	1/4	73/28814	0.010096	0.0280069	0.00387212	16952	1
Cluster1	GO:0032623	interleukin-2 production	1/4	74/28814	0.0102338	0.0280069	0.00387212	16952	1
Cluster1	GO:0051453	regulation of intracellular pH	1/4	74/28814	0.0102338	0.0280069	0.00387212	19332	1
Cluster1	GO:0007040	lysosome organization	1/4	77/28814	0.010647	0.0280069	0.00387212	19332	1
Cluster1	GO:0046635	positive regulation of alpha-beta T cell activation	1/4	77/28814	0.010647	0.0280069	0.00387212	16952	1
Cluster1	GO:0080171	lytic vacuole organization	1/4	77/28814	0.010647	0.0280069	0.00387212	19332	1
Cluster1	GO:1901657	glycosyl compound metabolic process	1/4	77/28814	0.010647	0.0280069	0.00387212	224794	1
Cluster1	GO:0002292	T cell differentiation involved in immune response	1/4	78/28814	0.0107847	0.0280069	0.00387212	16952	1
Cluster1	GO:0006400	tRNA modification	1/4	78/28814	0.0107847	0.0280069	0.00387212	72085	1
Cluster1	GO:0032677	regulation of interleukin-8 production	1/4	78/28814	0.0107847	0.0280069	0.00387212	16952	1
Cluster1	GO:0032637	interleukin-8 production	1/4	79/28814	0.0109224	0.0281463	0.0038914	16952	1
Cluster1	GO:0050709	negative regulation of protein secretion	1/4	81/28814	0.0111978	0.0286356	0.00395904	16952	1
Cluster1	GO:0030641	regulation of cellular pH	1/4	82/28814	0.0113354	0.028768	0.00397735	19332	1
Cluster1	GO:0051384	response to glucocorticoid	1/4	83/28814	0.0114731	0.0288984	0.00399537	16952	1
Cluster1	GO:0060191	regulation of lipase activity	1/4	84/28814	0.0116107	0.0290268	0.00401313	16952	1
Cluster1	GO:0031016	pancreas development	1/4	90/28814	0.0124362	0.0306332	0.00423522	16952	1
Cluster1	GO:0031960	response to corticosteroid	1/4	90/28814	0.0124362	0.0306332	0.00423522	16952	1
Cluster1	GO:0043367	CD4-positive, alpha-beta T cell differentiation	1/4	92/28814	0.0127112	0.0309663	0.00428127	16952	1
Cluster1	GO:0043535	regulation of blood vessel endothelial cell migration	1/4	93/28814	0.0128487	0.0309663	0.00428127	16952	1
Cluster1	GO:0070301	cellular response to hydrogen peroxide	1/4	93/28814	0.0128487	0.0309663	0.00428127	16952	1
Cluster1	GO:0070555	response to interleukin-1	1/4	97/28814	0.0133985	0.0320608	0.0044326	16952	1
Cluster1	GO:0015908	fatty acid transport	1/4	98/28814	0.0135359	0.0321599	0.0044463	16952	1
Cluster1	GO:1901992	positive regulation of mitotic cell cycle phase transition	1/4	99/28814	0.0136734	0.0322576	0.00445981	16952	1
Cluster1	GO:0006885	regulation of pH	1/4	100/28814	0.0138108	0.0323539	0.00447312	19332	1
Cluster1	GO:0019217	regulation of fatty acid metabolic process	1/4	102/28814	0.0140855	0.0327684	0.00453043	16952	1
Cluster1	GO:0045582	positive regulation of T cell differentiation	1/4	106/28814	0.0146348	0.0338115	0.00467464	16952	1
Cluster1	GO:0046889	positive regulation of lipid biosynthetic process	1/4	107/28814	0.0147721	0.0338949	0.00468618	16952	1
Cluster1	GO:0042102	positive regulation of T cell proliferation	1/4	108/28814	0.0149094	0.0339392	0.0046923	16952	1
Cluster1	GO:0010595	positive regulation of endothelial cell migration	1/4	109/28814	0.0150467	0.0339392	0.0046923	16952	1
Cluster1	GO:0030004	cellular monovalent inorganic cation homeostasis	1/4	111/28814	0.0153212	0.0339392	0.0046923	19332	1
Cluster1	GO:1902106	negative regulation of leukocyte differentiation	1/4	111/28814	0.0153212	0.0339392	0.0046923	16952	1
Cluster1	GO:0071346	cellular response to interferon-gamma	1/4	112/28814	0.0154584	0.0339392	0.0046923	19332	1
Cluster1	GO:1903707	negative regulation of hemopoiesis	1/4	113/28814	0.0155956	0.0339392	0.0046923	16952	1
Cluster1	GO:2000106	regulation of leukocyte apoptotic process	1/4	113/28814	0.0155956	0.0339392	0.0046923	16952	1
Cluster1	GO:0031532	actin cytoskeleton reorganization	1/4	114/28814	0.0157328	0.0339392	0.0046923	16952	1
Cluster1	GO:0046634	regulation of alpha-beta T cell activation	1/4	115/28814	0.01587	0.0339392	0.0046923	16952	1
Cluster1	GO:0032652	regulation of interleukin-1 production	1/4	116/28814	0.0160071	0.0339392	0.0046923	16952	1
Cluster1	GO:0035710	CD4-positive, alpha-beta T cell activation	1/4	116/28814	0.0160071	0.0339392	0.0046923	16952	1
Cluster1	GO:0043534	blood vessel endothelial cell migration	1/4	116/28814	0.0160071	0.0339392	0.0046923	16952	1
Cluster1	GO:0008033	tRNA processing	1/4	118/28814	0.0162814	0.0343036	0.00474268	72085	1
Cluster1	GO:0014812	muscle cell migration	1/4	120/28814	0.0165556	0.0343103	0.00474361	16952	1
Cluster1	GO:1901989	positive regulation of cell cycle phase transition	1/4	121/28814	0.0166927	0.0343103	0.00474361	16952	1
Cluster1	GO:0001776	leukocyte homeostasis	1/4	122/28814	0.0168298	0.0343103	0.00474361	16952	1
Cluster1	GO:0032612	interleukin-1 production	1/4	122/28814	0.0168298	0.0343103	0.00474361	16952	1
Cluster1	GO:0045621	positive regulation of lymphocyte differentiation	1/4	122/28814	0.0168298	0.0343103	0.00474361	16952	1
Cluster1	GO:0042542	response to hydrogen peroxide	1/4	123/28814	0.0169669	0.0343103	0.00474361	16952	1
Cluster1	GO:0002286	T cell activation involved in immune response	1/4	124/28814	0.0171039	0.0343103	0.00474361	16952	1
Cluster1	GO:0015718	monocarboxylic acid transport	1/4	124/28814	0.0171039	0.0343103	0.00474361	16952	1
Cluster1	GO:0002040	sprouting angiogenesis	1/4	125/28814	0.017241	0.0343793	0.00475315	16952	1
Cluster1	GO:0071621	granulocyte chemotaxis	1/4	128/28814	0.017652	0.0348498	0.00481819	16952	1
Cluster1	GO:0001889	liver development	1/4	129/28814	0.017789	0.0348498	0.00481819	16952	1
Cluster1	GO:0046632	alpha-beta T cell differentiation	1/4	129/28814	0.017789	0.0348498	0.00481819	16952	1
Cluster1	GO:0002698	negative regulation of immune effector process	1/4	130/28814	0.0179259	0.0349139	0.00482706	16952	1
Cluster1	GO:0061008	hepaticobiliary system development	1/4	132/28814	0.0181998	0.0349643	0.00483402	16952	1
Cluster1	GO:0033559	unsaturated fatty acid metabolic process	1/4	133/28814	0.0183368	0.0349643	0.00483402	16952	1
Cluster1	GO:0050868	negative regulation of T cell activation	1/4	133/28814	0.0183368	0.0349643	0.00483402	16952	1
Cluster1	GO:0010212	response to ionizing radiation	1/4	134/28814	0.0184737	0.0349643	0.00483402	16952	1
Cluster1	GO:0045931	positive regulation of mitotic cell cycle	1/4	134/28814	0.0184737	0.0349643	0.00483402	16952	1
Cluster1	GO:0034341	response to interferon-gamma	1/4	139/28814	0.019158	0.0358967	0.00496293	19332	1
Cluster1	GO:0035270	endocrine system development	1/4	140/28814	0.0192948	0.0358967	0.00496293	16952	1
Cluster1	GO:0051224	negative regulation of protein transport	1/4	141/28814	0.0194316	0.0358967	0.00496293	16952	1
Cluster1	GO:0071887	leukocyte apoptotic process	1/4	141/28814	0.0194316	0.0358967	0.00496293	16952	1
Cluster1	GO:0006690	icosanoid metabolic process	1/4	142/28814	0.0195684	0.0358967	0.00496293	16952	1
Cluster1	GO:0034614	cellular response to reactive oxygen species	1/4	143/28814	0.0197052	0.0358967	0.00496293	16952	1
Cluster1	GO:0009451	RNA modification	1/4	144/28814	0.019842	0.0358967	0.00496293	72085	1
Cluster1	GO:1904950	negative regulation of establishment of protein localization	1/4	146/28814	0.0201154	0.0358967	0.00496293	16952	1
Cluster1	GO:2000045	regulation of G1/S transition of mitotic cell cycle	1/4	146/28814	0.0201154	0.0358967	0.00496293	16952	1
Cluster1	GO:0050671	positive regulation of lymphocyte proliferation	1/4	147/28814	0.0202522	0.0358967	0.00496293	16952	1
Cluster1	GO:1901136	carbohydrate derivative catabolic process	1/4	147/28814	0.0202522	0.0358967	0.00496293	224794	1
Cluster1	GO:1903038	negative regulation of leukocyte cell-cell adhesion	1/4	147/28814	0.0202522	0.0358967	0.00496293	16952	1
Cluster1	GO:0032946	positive regulation of mononuclear cell proliferation	1/4	149/28814	0.0205256	0.0361898	0.00500346	16952	1
Cluster1	GO:0006633	fatty acid biosynthetic process	1/4	153/28814	0.0210722	0.0365761	0.00505687	16952	1
Cluster1	GO:0010565	regulation of cellular ketone metabolic process	1/4	153/28814	0.0210722	0.0365761	0.00505687	16952	1
Cluster1	GO:0030216	keratinocyte differentiation	1/4	153/28814	0.0210722	0.0365761	0.00505687	16952	1
Cluster1	GO:0010634	positive regulation of epithelial cell migration	1/4	156/28814	0.021482	0.036905	0.00510234	16952	1
Cluster1	GO:0031099	regeneration	1/4	156/28814	0.021482	0.036905	0.00510234	16952	1
Cluster1	GO:0008360	regulation of cell shape	1/4	157/28814	0.0216186	0.0369501	0.00510858	16952	1
Cluster1	GO:0097530	granulocyte migration	1/4	159/28814	0.0218917	0.037227	0.00514686	16952	1
Cluster1	GO:0070665	positive regulation of leukocyte proliferation	1/4	165/28814	0.0227107	0.0383426	0.0053011	16952	1
Cluster1	GO:0071383	cellular response to steroid hormone stimulus	1/4	166/28814	0.0228472	0.0383426	0.0053011	16952	1
Cluster1	GO:0045580	regulation of T cell differentiation	1/4	167/28814	0.0229836	0.0383426	0.0053011	16952	1
Cluster1	GO:0055067	monovalent inorganic cation homeostasis	1/4	168/28814	0.02312	0.0383426	0.0053011	19332	1
Cluster1	GO:0062013	positive regulation of small molecule metabolic process	1/4	168/28814	0.02312	0.0383426	0.0053011	16952	1
Cluster1	GO:0006399	tRNA metabolic process	1/4	169/28814	0.0232564	0.0383788	0.00530611	72085	1
Cluster1	GO:0051250	negative regulation of lymphocyte activation	1/4	170/28814	0.0233928	0.0384047	0.00530968	16952	1
Cluster1	GO:1902806	regulation of cell cycle G1/S phase transition	1/4	171/28814	0.0235292	0.0384047	0.00530968	16952	1
Cluster1	GO:0007596	blood coagulation	1/4	172/28814	0.0236656	0.0384047	0.00530968	224794	1
Cluster1	GO:1903531	negative regulation of secretion by cell	1/4	173/28814	0.0238019	0.0384047	0.00530968	16952	1
Cluster1	GO:0010594	regulation of endothelial cell migration	1/4	174/28814	0.0239382	0.0384047	0.00530968	16952	1
Cluster1	GO:0007599	hemostasis	1/4	175/28814	0.0240746	0.0384047	0.00530968	224794	1
Cluster1	GO:0050817	coagulation	1/4	175/28814	0.0240746	0.0384047	0.00530968	224794	1
Cluster1	GO:0071674	mononuclear cell migration	1/4	183/28814	0.0251646	0.0399258	0.00551998	16952	1
Cluster1	GO:0045834	positive regulation of lipid metabolic process	1/4	185/28814	0.025437	0.0399258	0.00551998	16952	1
Cluster1	GO:0046631	alpha-beta T cell activation	1/4	186/28814	0.0255732	0.0399258	0.00551998	16952	1
Cluster1	GO:0007033	vacuole organization	1/4	187/28814	0.0257093	0.0399258	0.00551998	19332	1
Cluster1	GO:0042129	regulation of T cell proliferation	1/4	187/28814	0.0257093	0.0399258	0.00551998	16952	1
Cluster1	GO:0050777	negative regulation of immune response	1/4	189/28814	0.0259816	0.0399258	0.00551998	16952	1
Cluster1	GO:1902107	positive regulation of leukocyte differentiation	1/4	189/28814	0.0259816	0.0399258	0.00551998	16952	1
Cluster1	GO:1903708	positive regulation of hemopoiesis	1/4	189/28814	0.0259816	0.0399258	0.00551998	16952	1
Cluster1	GO:0000302	response to reactive oxygen species	1/4	191/28814	0.0262538	0.0401599	0.00555235	16952	1
Cluster1	GO:0002262	myeloid cell homeostasis	1/4	201/28814	0.0276139	0.041687	0.00576348	16952	1
Cluster1	GO:0045619	regulation of lymphocyte differentiation	1/4	201/28814	0.0276139	0.041687	0.00576348	16952	1
Cluster1	GO:0002695	negative regulation of leukocyte activation	1/4	202/28814	0.0277498	0.041687	0.00576348	16952	1
Cluster1	GO:0051048	negative regulation of secretion	1/4	202/28814	0.0277498	0.041687	0.00576348	16952	1
Cluster1	GO:0046890	regulation of lipid biosynthetic process	1/4	203/28814	0.0278858	0.0417042	0.00576586	16952	1
Cluster1	GO:0000082	G1/S transition of mitotic cell cycle	1/4	206/28814	0.0282935	0.0421258	0.00582415	16952	1
Cluster1	GO:0022408	negative regulation of cell-cell adhesion	1/4	208/28814	0.0285652	0.0421556	0.00582827	16952	1
Cluster1	GO:0072330	monocarboxylic acid biosynthetic process	1/4	208/28814	0.0285652	0.0421556	0.00582827	16952	1
Cluster1	GO:0002822	regulation of adaptive immune response based on somatic recombination of immune receptors built from immunoglobulin superfamily domains	1/4	220/28814	0.0301943	0.0442132	0.00611274	16952	1
Cluster1	GO:0002285	lymphocyte activation involved in immune response	1/4	222/28814	0.0304656	0.0442132	0.00611274	16952	1
Cluster1	GO:1903828	negative regulation of protein localization	1/4	222/28814	0.0304656	0.0442132	0.00611274	16952	1
Cluster1	GO:0050870	positive regulation of T cell activation	1/4	223/28814	0.0306012	0.0442132	0.00611274	16952	1
Cluster1	GO:0050866	negative regulation of cell activation	1/4	225/28814	0.0308724	0.0442132	0.00611274	16952	1
Cluster1	GO:0042098	T cell proliferation	1/4	226/28814	0.031008	0.0442132	0.00611274	16952	1
Cluster1	GO:0002685	regulation of leukocyte migration	1/4	227/28814	0.0311436	0.0442132	0.00611274	16952	1
Cluster1	GO:0048545	response to steroid hormone	1/4	227/28814	0.0311436	0.0442132	0.00611274	16952	1
Cluster1	GO:0030595	leukocyte chemotaxis	1/4	228/28814	0.0312792	0.0442132	0.00611274	16952	1
Cluster1	GO:0043542	endothelial cell migration	1/4	228/28814	0.0312792	0.0442132	0.00611274	16952	1
Cluster1	GO:0097529	myeloid leukocyte migration	1/4	230/28814	0.0315503	0.044409	0.00613982	16952	1
Cluster1	GO:0044843	cell cycle G1/S phase transition	1/4	233/28814	0.0319568	0.044793	0.00619291	16952	1
Cluster1	GO:0030073	insulin secretion	1/4	234/28814	0.0320923	0.0447955	0.00619325	16952	1
Cluster1	GO:0002819	regulation of adaptive immune response	1/4	236/28814	0.0323632	0.0448003	0.00619392	16952	1
Cluster1	GO:0042180	cellular ketone metabolic process	1/4	236/28814	0.0323632	0.0448003	0.00619392	16952	1
Cluster1	GO:0009913	epidermal cell differentiation	1/4	237/28814	0.0324986	0.0448027	0.00619424	16952	1
Cluster1	GO:0010632	regulation of epithelial cell migration	1/4	241/28814	0.0330403	0.0453626	0.00627166	16952	1
Cluster1	GO:0050670	regulation of lymphocyte proliferation	1/4	245/28814	0.0335816	0.0459177	0.00634841	16952	1
Cluster1	GO:0017157	regulation of exocytosis	1/4	247/28814	0.0338522	0.0460933	0.00637268	16952	1
Cluster1	GO:1903039	positive regulation of leukocyte cell-cell adhesion	1/4	248/28814	0.0339875	0.0460933	0.00637268	16952	1
Cluster1	GO:0032944	regulation of mononuclear cell proliferation	1/4	249/28814	0.0341228	0.0460933	0.00637268	16952	1
Cluster1	GO:0090068	positive regulation of cell cycle process	1/4	267/28814	0.0365552	0.0491491	0.00679516	16952	1
Cluster1	GO:0002274	myeloid leukocyte activation	1/4	268/28814	0.0366902	0.0491491	0.00679516	16952	1
Cluster1	GO:0070663	regulation of leukocyte proliferation	1/4	269/28814	0.0368252	0.0491491	0.00679516	16952	1
Cluster1	GO:0034599	cellular response to oxidative stress	1/4	274/28814	0.0374999	0.049851	0.00689221	16952	1
Cluster1	GO:0046942	carboxylic acid transport	1/4	289/28814	0.0395219	0.0523029	0.0072312	16952	1
Cluster1	GO:0030072	peptide hormone secretion	1/4	290/28814	0.0396565	0.0523029	0.0072312	16952	1
Cluster1	GO:0046394	carboxylic acid biosynthetic process	1/4	295/28814	0.0403298	0.0526862	0.00728419	16952	1
Cluster1	GO:0001818	negative regulation of cytokine production	1/4	296/28814	0.0404644	0.0526862	0.00728419	16952	1
Cluster1	GO:0016053	organic acid biosynthetic process	1/4	296/28814	0.0404644	0.0526862	0.00728419	16952	1
Cluster1	GO:0002790	peptide secretion	1/4	298/28814	0.0407335	0.0526862	0.00728419	16952	1
Cluster1	GO:0022409	positive regulation of cell-cell adhesion	1/4	298/28814	0.0407335	0.0526862	0.00728419	16952	1
Cluster1	GO:0030217	T cell differentiation	1/4	302/28814	0.0412717	0.053177	0.00735204	16952	1
Cluster1	GO:0050708	regulation of protein secretion	1/4	304/28814	0.0415407	0.0533185	0.0073716	16952	1
Cluster1	GO:0046883	regulation of hormone secretion	1/4	307/28814	0.041944	0.0534268	0.00738658	16952	1
Cluster1	GO:0048511	rhythmic process	1/4	307/28814	0.041944	0.0534268	0.00738658	16952	1
Cluster1	GO:0002699	positive regulation of immune effector process	1/4	309/28814	0.0422129	0.0535656	0.00740577	16952	1
Cluster1	GO:1901990	regulation of mitotic cell cycle phase transition	1/4	311/28814	0.0424817	0.0535739	0.00740692	16952	1
Cluster1	GO:0007162	negative regulation of cell adhesion	1/4	313/28814	0.0427504	0.0535739	0.00740692	16952	1
Cluster1	GO:0010631	epithelial cell migration	1/4	313/28814	0.0427504	0.0535739	0.00740692	16952	1
Cluster1	GO:0060326	cell chemotaxis	1/4	314/28814	0.0428847	0.0535739	0.00740692	16952	1
Cluster1	GO:0090132	epithelium migration	1/4	315/28814	0.0430191	0.0535739	0.00740692	16952	1
Cluster1	GO:0090130	tissue migration	1/4	317/28814	0.0432877	0.0537088	0.00742557	16952	1
Cluster1	GO:0015833	peptide transport	1/4	320/28814	0.0436905	0.0539096	0.00745333	16952	1
Cluster1	GO:0015849	organic acid transport	1/4	321/28814	0.0438248	0.0539096	0.00745333	16952	1
Cluster1	GO:0043588	skin development	1/4	322/28814	0.043959	0.0539096	0.00745333	16952	1
Cluster1	GO:1902105	regulation of leukocyte differentiation	1/4	323/28814	0.0440932	0.0539096	0.00745333	16952	1
Cluster1	GO:0002366	leukocyte activation involved in immune response	1/4	327/28814	0.04463	0.0543674	0.00751662	16952	1
Cluster1	GO:0002263	cell activation involved in immune response	1/4	331/28814	0.0451665	0.0548216	0.00757942	16952	1
Cluster1	GO:0044282	small molecule catabolic process	1/4	334/28814	0.0455687	0.055037	0.0076092	224794	1
Cluster1	GO:0046651	lymphocyte proliferation	1/4	335/28814	0.0457028	0.055037	0.0076092	16952	1
Cluster1	GO:0062197	cellular response to chemical stress	1/4	336/28814	0.0458368	0.055037	0.0076092	16952	1
Cluster1	GO:0022604	regulation of cell morphogenesis	1/4	338/28814	0.0461048	0.0551246	0.00762131	16952	1
Cluster1	GO:0032943	mononuclear cell proliferation	1/4	339/28814	0.0462388	0.0551246	0.00762131	16952	1
Cluster1	GO:1903037	regulation of leukocyte cell-cell adhesion	1/4	343/28814	0.0467746	0.0555656	0.00768228	16952	1
Cluster1	GO:0050863	regulation of T cell activation	1/4	348/28814	0.0474441	0.05616	0.00776447	16952	1
Cluster1	GO:0042063	gliogenesis	1/4	350/28814	0.0477118	0.05616	0.00776447	16952	1
Cluster1	GO:0050727	regulation of inflammatory response	1/4	351/28814	0.0478456	0.05616	0.00776447	16952	1
Cluster1	GO:0015711	organic anion transport	1/4	353/28814	0.0481132	0.05616	0.00776447	16952	1
Cluster1	GO:0042886	amide transport	1/4	353/28814	0.0481132	0.05616	0.00776447	16952	1
Cluster1	GO:0045787	positive regulation of cell cycle	1/4	355/28814	0.0483808	0.0562762	0.00778053	16952	1
Cluster1	GO:0043434	response to peptide hormone	1/4	359/28814	0.0489157	0.0567016	0.00783934	16952	1
Cluster1	GO:0008544	epidermis development	1/4	361/28814	0.0491831	0.0568149	0.00785501	16952	1
Cluster1	GO:0051346	negative regulation of hydrolase activity	1/4	366/28814	0.0498513	0.0573889	0.00793437	16952	1
Cluster1	GO:0070661	leukocyte proliferation	1/4	368/28814	0.0501185	0.0574776	0.00794663	16952	1
Cluster1	GO:0062012	regulation of small molecule metabolic process	1/4	371/28814	0.0505191	0.0574776	0.00794663	16952	1
Cluster1	GO:0046879	hormone secretion	1/4	372/28814	0.0506527	0.0574776	0.00794663	16952	1
Cluster1	GO:0048872	homeostasis of number of cells	1/4	372/28814	0.0506527	0.0574776	0.00794663	16952	1
Cluster1	GO:0050878	regulation of body fluid levels	1/4	373/28814	0.0507862	0.0574776	0.00794663	224794	1
Cluster1	GO:0009914	hormone transport	1/4	380/28814	0.0517204	0.058142	0.00803849	16952	1
Cluster1	GO:0050900	leukocyte migration	1/4	380/28814	0.0517204	0.058142	0.00803849	16952	1
Cluster1	GO:0019216	regulation of lipid metabolic process	1/4	382/28814	0.0519872	0.0582013	0.00804668	16952	1
Cluster1	GO:0007159	leukocyte cell-cell adhesion	1/4	383/28814	0.0521205	0.0582013	0.00804668	16952	1
Cluster1	GO:0001655	urogenital system development	1/4	387/28814	0.0526539	0.0586015	0.00810201	16952	1
Cluster1	GO:0006869	lipid transport	1/4	390/28814	0.0530537	0.058851	0.00813651	16952	1
Cluster1	GO:0072521	purine-containing compound metabolic process	1/4	392/28814	0.0533203	0.0589043	0.00814388	224794	1
Cluster1	GO:0034470	ncRNA processing	1/4	393/28814	0.0534535	0.0589043	0.00814388	72085	1
Cluster1	GO:0009306	protein secretion	1/4	399/28814	0.0542526	0.0592505	0.00819174	16952	1
Cluster1	GO:0034655	nucleobase-containing compound catabolic process	1/4	399/28814	0.0542526	0.0592505	0.00819174	224794	1
Cluster1	GO:0035592	establishment of protein localization to extracellular region	1/4	400/28814	0.0543857	0.0592505	0.00819174	16952	1
Cluster1	GO:1901987	regulation of cell cycle phase transition	1/4	401/28814	0.0545188	0.0592505	0.00819174	16952	1
Cluster1	GO:1903706	regulation of hemopoiesis	1/4	402/28814	0.0546519	0.0592505	0.00819174	16952	1
Cluster1	GO:0071692	protein localization to extracellular region	1/4	406/28814	0.0551842	0.0596346	0.00824484	16952	1
Cluster1	GO:0006979	response to oxidative stress	1/4	409/28814	0.0555833	0.0598727	0.00827776	16952	1
Cluster1	GO:0006887	exocytosis	1/4	414/28814	0.0562481	0.0603946	0.00834992	16952	1
Cluster1	GO:0044772	mitotic cell cycle phase transition	1/4	420/28814	0.0570454	0.0608606	0.00841435	16952	1
Cluster1	GO:1901652	response to peptide	1/4	420/28814	0.0570454	0.0608606	0.00841435	16952	1
Cluster1	GO:0044270	cellular nitrogen compound catabolic process	1/4	428/28814	0.0581078	0.0617423	0.00853625	224794	1
Cluster1	GO:0046700	heterocycle catabolic process	1/4	429/28814	0.0582405	0.0617423	0.00853625	224794	1
Cluster1	GO:0009314	response to radiation	1/4	431/28814	0.0585059	0.061828	0.0085481	16952	1
Cluster1	GO:0002697	regulation of immune effector process	1/4	436/28814	0.0591692	0.0623323	0.00861782	16952	1
Cluster1	GO:0051251	positive regulation of lymphocyte activation	1/4	443/28814	0.0600972	0.0631115	0.00872554	16952	1
Cluster1	GO:0006631	fatty acid metabolic process	1/4	446/28814	0.0604947	0.0631543	0.00873147	16952	1
Cluster1	GO:0030098	lymphocyte differentiation	1/4	447/28814	0.0606272	0.0631543	0.00873147	16952	1
Cluster1	GO:0002683	negative regulation of immune system process	1/4	448/28814	0.0607596	0.0631543	0.00873147	16952	1
Cluster1	GO:0010876	lipid localization	1/4	449/28814	0.0608921	0.0631543	0.00873147	16952	1
Cluster1	GO:0019439	aromatic compound catabolic process	1/4	451/28814	0.0611569	0.0631751	0.00873435	224794	1
Cluster1	GO:0001667	ameboidal-type cell migration	1/4	452/28814	0.0612893	0.0631751	0.00873435	16952	1
Cluster1	GO:0022407	regulation of cell-cell adhesion	1/4	468/28814	0.0634059	0.0651563	0.00900826	16952	1
Cluster1	GO:0048732	gland development	1/4	476/28814	0.0644628	0.0659734	0.00912123	16952	1
Cluster1	GO:1901361	organic cyclic compound catabolic process	1/4	477/28814	0.0645949	0.0659734	0.00912123	224794	1
Cluster1	GO:0007346	regulation of mitotic cell cycle	1/4	479/28814	0.0648589	0.0660418	0.00913068	16952	1
Cluster1	GO:0045785	positive regulation of cell adhesion	1/4	482/28814	0.0652549	0.0662436	0.00915859	16952	1
Cluster1	GO:0048608	reproductive structure development	1/4	484/28814	0.0655189	0.0663106	0.00916785	16952	1
Cluster1	GO:0002460	adaptive immune response based on somatic recombination of immune receptors built from immunoglobulin superfamily domains	1/4	486/28814	0.0657827	0.0663771	0.00917704	16952	1
Cluster1	GO:0061458	reproductive system development	1/4	488/28814	0.0660465	0.0664432	0.00918618	16952	1
Cluster1	GO:1903131	mononuclear cell differentiation	1/4	495/28814	0.0669694	0.06717	0.00928665	16952	1
Cluster1	GO:0006820	anion transport	1/4	498/28814	0.0673648	0.0673648	0.00931359	16952	1
Cluster2	GO:0019430	removal of superoxide radicals	1/4	17/28814	0.002358	0.0149748	0.00175143	14088	1
Cluster2	GO:0071450	cellular response to oxygen radical	1/4	19/28814	0.00263514	0.0149748	0.00175143	14088	1
Cluster2	GO:0071451	cellular response to superoxide	1/4	19/28814	0.00263514	0.0149748	0.00175143	14088	1
Cluster2	GO:0000303	response to superoxide	1/4	22/28814	0.00305073	0.0149748	0.00175143	14088	1
Cluster2	GO:0035634	response to stilbenoid	1/4	22/28814	0.00305073	0.0149748	0.00175143	17842	1
Cluster2	GO:0000305	response to oxygen radical	1/4	23/28814	0.00318924	0.0149748	0.00175143	14088	1
Cluster2	GO:0097150	neuronal stem cell population maintenance	1/4	24/28814	0.00332773	0.0149748	0.00175143	14088	1
Cluster2	GO:0098869	cellular oxidant detoxification	1/4	24/28814	0.00332773	0.0149748	0.00175143	14088	1
Cluster2	GO:0036297	interstrand cross-link repair	1/4	32/28814	0.00443512	0.0177405	0.00207491	14088	1
Cluster2	GO:1990748	cellular detoxification	1/4	42/28814	0.00581807	0.0199373	0.00233184	14088	1
Cluster2	GO:0048854	brain morphogenesis	1/4	44/28814	0.00609448	0.0199373	0.00233184	14088	1
Cluster2	GO:0097237	cellular response to toxic substance	1/4	49/28814	0.00678527	0.0199373	0.00233184	14088	1
Cluster2	GO:0006289	nucleotide-excision repair	1/4	52/28814	0.00719957	0.0199373	0.00233184	14088	1
Cluster2	GO:0098754	detoxification	1/4	57/28814	0.00788978	0.020288	0.00237287	14088	1
Cluster2	GO:0006801	superoxide metabolic process	1/4	68/28814	0.00940698	0.0225768	0.00264056	14088	1
Cluster2	GO:0007566	embryo implantation	1/4	73/28814	0.010096	0.0227161	0.00265685	11287	1
Cluster2	GO:0006513	protein monoubiquitination	1/4	82/28814	0.0113354	0.0240045	0.00280754	14088	1
Cluster2	GO:0009636	response to toxic substance	1/4	122/28814	0.0168298	0.0336596	0.0039368	14088	1
Cluster2	GO:0034614	cellular response to reactive oxygen species	1/4	143/28814	0.0197052	0.0373361	0.0043668	14088	1
Cluster2	GO:0007565	female pregnancy	1/4	170/28814	0.0233928	0.0384229	0.0044939	11287	1
Cluster2	GO:0019827	stem cell population maintenance	1/4	173/28814	0.0238019	0.0384229	0.0044939	14088	1
Cluster2	GO:0098727	maintenance of cell number	1/4	177/28814	0.0243472	0.0384229	0.0044939	14088	1
Cluster2	GO:0044703	multi-organism reproductive process	1/4	188/28814	0.0258454	0.0384229	0.0044939	11287	1
Cluster2	GO:0000302	response to reactive oxygen species	1/4	191/28814	0.0262538	0.0384229	0.0044939	14088	1
Cluster2	GO:0002262	myeloid cell homeostasis	1/4	201/28814	0.0276139	0.0384229	0.0044939	14088	1
Cluster2	GO:0044706	multi-multicellular organism process	1/4	202/28814	0.0277498	0.0384229	0.0044939	11287	1
Cluster2	GO:0072593	reactive oxygen species metabolic process	1/4	245/28814	0.0335816	0.0447755	0.0052369	14088	1
Cluster2	GO:0010466	negative regulation of peptidase activity	1/4	262/28814	0.03588	0.0461314	0.00539549	11287	1
Cluster2	GO:0034599	cellular response to oxidative stress	1/4	274/28814	0.0374999	0.0465516	0.00544463	14088	1
Cluster2	GO:0062197	cellular response to chemical stress	1/4	336/28814	0.0458368	0.0550041	0.00643323	14088	1
Cluster2	GO:0045861	negative regulation of proteolysis	1/4	358/28814	0.048782	0.0552574	0.00646286	11287	1
Cluster2	GO:0051346	negative regulation of hydrolase activity	1/4	366/28814	0.0498513	0.0552574	0.00646286	11287	1
Cluster2	GO:0048872	homeostasis of number of cells	1/4	372/28814	0.0506527	0.0552574	0.00646286	14088	1
Cluster2	GO:0007281	germ cell development	1/4	386/28814	0.0525206	0.05561	0.00650409	14088	1
Cluster2	GO:0006979	response to oxidative stress	1/4	409/28814	0.0555833	0.0571714	0.00668671	14088	1
Cluster2	GO:0052547	regulation of peptidase activity	1/4	443/28814	0.0600972	0.0600972	0.00702891	11287	1

## Sheet: Supplementary Table 8
Cell Type	ROS Score
Astrocyte	275.494
Endothelial	114.552
Ependyma	5.60533
Erythocyte	6.50783
Microglia	255.094
Neuron	105.167
Neutrophil	3.96092
ODC	32.4674
OPC	7.43258
Pericyte	35.0912
Stromal	8.80567
leukecyte	5.60242

## Sheet: Supplementary Table 9
Protein ID	Gene Symbol	logFC	AveExpr	t	P.Value	adj.P.Val	B
Q14258	TRIM25	5.25588	1.62794	36.6845	2.29952e-09	5.54874e-06	7.99731
P05108	CYP11A1	4.63139	1.31569	3.17156	0.0153632	0.51971	-3.03724
Q13510	ASAH1	4.56001	2.70542	3.45666	0.0103471	0.495666	-2.6378
P02792	FTL	4.54939	1.27469	3.20137	0.0147336	0.51971	-2.99503
Q14956	GPNMB	4.23323	2.44392	3.4476	0.0104761	0.495666	-2.65035
Q96EK5	KIFBP	4.18545	2.47691	3.27262	0.0133378	0.51971	-2.89456
Q13362	PPP2R5C	4.17669	2.52587	3.15115	0.0158107	0.51971	-3.06619
Q9Y5L4	TIMM13	4.16344	2.30395	3.66193	0.00783974	0.456959	-2.3567
P48509	CD151	4.12577	2.55662	2.98844	0.019915	0.566661	-3.29843
O95340	PAPSS2	4.06487	2.32429	3.16734	0.0154547	0.51971	-3.04323
Q8NAV1	PRPF38A	4.05825	1.02912	3.22403	0.0142735	0.51971	-2.96302
Q9UHQ9	CYB5R1	3.92829	0.964146	3.21407	0.0144737	0.51971	-2.97708
P19971	TYMP	3.91175	0.955874	3.2373	0.0140112	0.51971	-2.9443
P50452	SERPINB8	3.85475	2.40429	2.82863	0.0250574	0.581231	-3.52862
P52298	NCBP2	3.84795	2.26122	3.11678	0.0165959	0.51971	-3.11503
O00625	PIR	3.84074	2.19479	3.23892	0.0139794	0.51971	-2.942
O95834	EML2	3.70076	0.85038	3.25129	0.0137402	0.51971	-2.92458
Q9UNF1	MAGED2	-3.56827	4.96622	-2.76813	0.0273533	0.581231	-3.61617
Q15527	SURF2	3.37263	3.3149	2.40314	0.0467296	0.600288	-4.1462
Q14738	PPP2R5D	3.25362	3.14606	2.42439	0.045284	0.600288	-4.11537
P49862	KLK7	3.05495	3.24761	2.07225	0.076361	0.623611	-4.62211
Q14671	PUM1	2.98027	3.21905	2.02271	0.0821894	0.623611	-4.69226
Q9H9Q2	COPS7B	2.91436	2.95286	2.1453	0.0685077	0.623611	-4.51801
Q96A26	FAM162A	2.87891	3.36352	1.74425	0.123991	0.655849	-5.07734
P56385	ATP5ME	2.85009	3.33061	1.84385	0.1071	0.638822	-4.94171
P63316	TNNC1	2.84301	3.13406	1.92126	0.0955258	0.623611	-4.83457
A1L0T0	ILVBL	2.82032	1.89682	1.48001	0.181781	0.669875	-5.42168
O43151	TET3	2.80841	1.72687	1.59114	0.154964	0.669875	-5.27999
P16435	POR	2.77771	3.48449	1.66554	0.139104	0.66269	-5.1825
P07947	YES1	2.77004	3.357	1.75193	0.122603	0.655849	-5.06698
P02511	CRYAB	2.73585	3.12777	1.82232	0.110553	0.645079	-4.97125
P61764	STXBP1	2.69369	3.35054	1.64643	0.143026	0.664008	-5.20772
Q7L0J3	SV2A	2.69313	1.55375	1.6428	0.143782	0.664008	-5.2125
P03973	SLPI	2.67949	1.58633	1.60584	0.151702	0.669875	-5.26088
P78406	RAE1	2.67747	1.74254	1.48625	0.18017	0.669875	-5.41386
P0DP57	SLURP2	2.65495	1.60312	1.57678	0.158211	0.669875	-5.29857
Q6P587	FAHD1	2.65368	1.70905	1.49329	0.178367	0.669875	-5.40501
P55268	LAMB2	2.65037	1.73676	1.46671	0.185259	0.671765	-5.43829
P13716	ALAD	2.62844	1.53676	1.6108	0.150617	0.669875	-5.25442
P09234	SNRPC	2.62682	2.89682	1.89904	0.098718	0.630888	-4.86547
Q8N4B4	FBXO39	2.62554	2.81711	1.93058	0.0942169	0.623611	-4.82158
Q99417	MYCBP	2.61869	3.11569	1.71616	0.129197	0.65701	-5.11509
Q96QU1	PCDH15	2.61384	1.63839	1.51846	0.172058	0.669875	-5.37323
Q86SG5	S100A7A	2.59785	2.97774	1.82454	0.110192	0.645079	-4.96821
O95400	CD2BP2	2.56515	1.75648	1.39332	0.20555	0.671765	-5.52852
P61266	STX1B	-2.54826	4.10087	-2.14457	0.0685821	0.623611	-4.51905
P04179	SOD2	2.54481	3.30724	1.57123	0.159482	0.669875	-5.30573
P28288	ABCD3	2.54252	1.64801	1.45444	0.188521	0.671765	-5.45355
O43676	NDUFB3	2.52736	1.58497	1.48019	0.181736	0.669875	-5.42146
Q96A49	SYAP1	2.44977	3.12566	1.57855	0.157807	0.669875	-5.29628
A0FGR8	ESYT2	2.4474	3.0202	1.64603	0.143109	0.664008	-5.20825
P11717	IGF2R	2.43024	2.978	1.64262	0.143821	0.664008	-5.21274
P38432	COIL	-2.42388	4.22133	-1.93152	0.094086	0.623611	-4.82027
Q8NI60	COQ8A	2.37719	2.71742	1.7568	0.121731	0.655849	-5.06041
O75155	CAND2	-2.37358	4.23266	-1.89465	0.0993599	0.630888	-4.87155
P05413	FABP3	2.37271	3.15227	1.46206	0.18649	0.671765	-5.44408
P19174	PLCG1	-2.3549	5.00991	-1.51946	0.171811	0.669875	-5.37196
Q15021	NCAPD2	2.35202	1.5662	1.35965	0.215502	0.671765	-5.56905
Q9H3G5	CPVL	2.34578	2.99459	1.56336	0.161304	0.669875	-5.31587
Q68DK7	MSL1	2.3207	3.47225	1.30959	0.231081	0.671765	-5.62825
Q9H0A0	NAT10	2.31191	3.21621	1.42005	0.197939	0.671765	-5.49594
Q14696	MESD	2.30043	2.99324	1.51846	0.172058	0.669875	-5.37323
P0DOX6		2.27972	1.48666	1.36063	0.215207	0.671765	-5.56788
O14617	AP3D1	-2.25996	4.40344	-1.70735	0.130872	0.65701	-5.12688
P55265	ADAR	-2.24892	3.7658	-1.99686	0.0854031	0.623611	-4.72871
Q969J2	ZKSCAN4	2.19723	4.21585	1.69275	0.133693	0.65701	-5.14637
Q15434	RBMS2	-2.19117	4.67559	-1.50633	0.175072	0.669875	-5.38857
P53701	HCCS	2.18071	2.67337	1.58106	0.157237	0.669875	-5.29304
P46379	BAG6	-2.08125	4.69166	-1.36183	0.214846	0.671765	-5.56645
Q15582	TGFBI	2.08033	4.19949	1.55884	0.162357	0.669875	-5.32168
Q02809	PLOD1	-2.0802	4.29514	-1.5552	0.16321	0.669875	-5.32635
Q2M3C7	SPHKAP	2.07099	2.38813	1.1046	0.305324	0.671897	-5.85581
P42345	MTOR	-2.02766	4.39832	-1.45165	0.189269	0.671765	-5.45701
Q9C0C2	TNKS1BP1	2.01683	2.79602	0.957581	0.369709	0.695872	-6.00219
P01011	SERPINA3	2.01124	4.71996	1.37557	0.210745	0.671765	-5.54996
Q9H0C8	ILKAP	-1.97597	3.95338	-1.5983	0.153367	0.669875	-5.27069
Q96BP2	CHCHD1	-1.97237	3.72734	-1.70184	0.13193	0.65701	-5.13425
P35611	ADD1	-1.95853	3.87536	-1.60611	0.151643	0.669875	-5.26053
Q969H8	MYDGF	-1.95298	4.15726	-1.5181	0.172146	0.669875	-5.37368
O43865	AHCYL1	-1.94926	3.83418	-1.61435	0.149843	0.669875	-5.24978
Q06520	SULT2A1	1.93562	2.56073	0.976307	0.360967	0.693483	-5.98441
P07451	CA3	1.93244	3.90029	1.52127	0.171365	0.669875	-5.36966
Q92552	MRPS27	-1.92866	4.02784	-1.52819	0.169672	0.669875	-5.36086
Q16610	ECM1	1.92487	3.92905	1.56117	0.161813	0.669875	-5.31869
P11279	LAMP1	-1.92287	3.96862	-1.5312	0.16894	0.669875	-5.35703
Q9Y5P6	GMPPB	-1.90771	3.88104	-1.56373	0.161218	0.669875	-5.3154
P00488	F13A1	1.90165	2.45166	0.997676	0.351187	0.687401	-5.9638
Q13492	PICALM	1.89067	3.89614	1.53797	0.167307	0.669875	-5.34841
Q9BY77	POLDIP3	-1.89026	4.06472	-1.49288	0.178473	0.669875	-5.40553
Q9H1E3	NUCKS1	-1.88175	4.09694	-1.43622	0.19346	0.671765	-5.47608
P78330	PSPH	-1.87384	4.26656	-1.4053	0.202107	0.671765	-5.51396
Q06787	FMR1	-1.85993	4.57355	-1.30209	0.233496	0.671765	-5.637
P0CG12	DERPC	-1.85842	4.15226	-1.37683	0.210371	0.671765	-5.54844
O75914	PAK3	-1.84713	3.94131	-1.49243	0.178587	0.669875	-5.4061
P08183	ABCB1	1.84594	3.70077	1.54006	0.166803	0.669875	-5.34573
Q9NW64	RBM22	-1.84368	3.71285	-1.55995	0.162097	0.669875	-5.32025
Q96DG6	CMBL	-1.83037	3.96574	-1.43204	0.194609	0.671765	-5.48123
P23258	TUBG1	-1.83014	4.10586	-1.41212	0.200172	0.671765	-5.50565
Q86UE8	TLK2	-1.82854	4.28071	-1.35928	0.215614	0.671765	-5.5695
Q8IXB1	DNAJC10	-1.82382	3.90547	-1.4766	0.182668	0.669875	-5.42595
Q96EP5	DAZAP1	-1.81191	3.82687	-1.49647	0.177559	0.669875	-5.40102
O60232	ZNRD2	-1.80977	3.68307	-1.53085	0.169027	0.669875	-5.35748
Q8WXE9	STON2	-1.80901	3.82314	-1.49446	0.178069	0.669875	-5.40354
Q6UWP8	SBSN	1.80737	4.02741	1.39971	0.203706	0.671765	-5.52076
Q8WTV0	SCARB1	1.77876	2.52829	0.908985	0.39314	0.707564	-6.04709
Q96CB9	NSUN4	-1.77769	4.11287	-1.31133	0.230523	0.671765	-5.62621
P41567	EIF1	-1.77727	3.77967	-1.47791	0.182327	0.669875	-5.42431
P04439	HLA-A	1.77617	3.75168	1.47807	0.182285	0.669875	-5.42411
Q14C86	GAPVD1	-1.77585	4.12268	-1.36405	0.214177	0.671765	-5.56378
O94763	URI1	-1.76982	4.02206	-1.35458	0.217038	0.671765	-5.57511
O43847	NRDC	-1.76961	3.61501	-1.51833	0.172088	0.669875	-5.37338
A0A0B4J266	TRAV41	-1.75714	3.82093	-1.42712	0.19597	0.671765	-5.48728
A4D1S5	RAB19	-1.75666	4.02877	-1.35261	0.217635	0.671765	-5.57745
Q9Y6W3	CAPN7	-1.75361	4.72943	-1.17318	0.278541	0.671765	-5.78251
Q6ZN66	GBP6	-1.74477	3.69991	-1.45714	0.187799	0.671765	-5.4502
Q9Y371	SH3GLB1	-1.74158	4.00207	-1.31694	0.228732	0.671765	-5.61963
P09012	SNRPA	-1.73487	4.25267	-1.22666	0.259034	0.671765	-5.72332
Q9NV70	EXOC1	-1.73256	4.06839	-1.34178	0.220953	0.671765	-5.59033
Q5MY95	ENTPD8	-1.73208	4.4656	-1.21593	0.262853	0.671765	-5.73533
O60271	SPAG9	-1.72974	3.90997	-1.37689	0.210353	0.671765	-5.54836
P35612	ADD2	-1.7171	4.00871	-1.34377	0.220342	0.671765	-5.58798
Q01995	TAGLN	1.71685	4.21713	1.21285	0.263957	0.671765	-5.73877
Q8IUG5	MYO18B	-1.71346	4.85444	-1.11462	0.301283	0.671765	-5.84529
Q5VZL5	ZMYM4	-1.71171	4.22285	-1.26653	0.245253	0.671765	-5.67809
P07996	THBS1	1.70439	2.38574	0.902497	0.39635	0.708439	-6.05295
Q13043	STK4	-1.70335	3.66442	-1.44661	0.190629	0.671765	-5.46325
Q92522	H1-10	-1.70279	3.91749	-1.34729	0.219261	0.671765	-5.58379
O76062	TM7SF2	1.70171	2.21238	0.952622	0.372051	0.696589	-6.00685
O75635	SERPINB7	1.69833	3.68998	1.39579	0.204834	0.671765	-5.52552
Q9H7C9	AAMDC	-1.69774	4.65272	-1.14477	0.28939	0.671765	-5.81324
Q9HCC0	MCCC2	-1.69564	3.79135	-1.37218	0.211751	0.671765	-5.55404
Q04828	AKR1C1	1.69505	3.81475	1.3748	0.210972	0.671765	-5.55088
Q14566	MCM6	-1.69336	4.11892	-1.2625	0.246619	0.671765	-5.68271
Q9NZN3	EHD3	1.68536	2.35532	0.894217	0.400475	0.711166	-6.06037
O75340	PDCD6	-1.6815	4.35926	-1.20606	0.266406	0.671765	-5.74632
O15479	MAGEB2	-1.68116	3.99824	-1.31349	0.229833	0.671765	-5.62369
Q92896	GLG1	-1.67718	4.0541	-1.27172	0.243506	0.671765	-5.67214
P10619	CTSA	1.67601	3.77341	1.3805	0.209291	0.671765	-5.54402
Q52LJ0	FAM98B	-1.67545	3.77858	-1.37195	0.211818	0.671765	-5.55431
Q15043	SLC39A14	1.67533	3.66884	1.3687	0.212787	0.671765	-5.55822
Q96AC1	FERMT2	-1.67389	4.21627	-1.24213	0.253611	0.671765	-5.70588
Q6NUJ1	PSAPL1	1.67227	4.06558	1.28161	0.240207	0.671765	-5.66075
O75312	ZPR1	-1.6707	3.69218	-1.39609	0.204748	0.671765	-5.52516
P20908	COL5A1	1.6642	3.74806	1.34543	0.219831	0.671765	-5.586
P05164	MPO	1.66157	3.68817	1.35432	0.217114	0.671765	-5.57541
Q6UN15	FIP1L1	-1.65937	3.51287	-1.44029	0.192348	0.671765	-5.47107
Q14919	DRAP1	-1.65736	3.78347	-1.34742	0.21922	0.671765	-5.58363
Q15942	ZYX	-1.65688	3.83329	-1.3281	0.22521	0.671765	-5.60651
Q9Y3R4	NEU2	1.65198	3.72193	1.37589	0.210651	0.671765	-5.54958
P80303	NUCB2	1.65044	2.64843	0.80967	0.44439	0.729996	-6.13302
P52758	RIDA	-1.64348	4.13692	-1.23237	0.25702	0.671765	-5.71689
Q8N5K1	CISD2	-1.64144	4.13635	-1.23412	0.256408	0.671765	-5.71493
Q14011	CIRBP	-1.64107	3.74333	-1.34301	0.220574	0.671765	-5.58887
P50995	ANXA11	-1.64013	6.31016	-11.046	9.89962e-06	0.0119439	3.92434
P82650	MRPS22	-1.63693	3.8728	-1.31234	0.230199	0.671765	-5.62503
Q9UGM3	DMBT1	1.63546	2.3146	0.881959	0.406639	0.711166	-6.07126
Q86WJ1	CHD1L	-1.63431	3.83633	-1.32276	0.22689	0.671765	-5.6128
Q14562	DHX8	-1.63357	3.98119	-1.22775	0.258648	0.671765	-5.7221
P14324	FDPS	1.63159	3.99371	1.25567	0.248942	0.671765	-5.6905
P36776	LONP1	1.63123	4.22164	1.17476	0.277946	0.671765	-5.78078
O60832	DKC1	-1.63051	3.75548	-1.33067	0.224405	0.671765	-5.60348
Q15631	TSN	-1.62997	3.87965	-1.2762	0.242007	0.671765	-5.66699
Q8TD06	AGR3	1.62867	3.84382	1.30112	0.233812	0.671765	-5.63814
P02730	SLC4A1	1.62528	2.28904	0.88518	0.405012	0.711166	-6.06841
P49590	HARS2	-1.62486	3.94429	-1.27304	0.243064	0.671765	-5.67063
P36639	NUDT1	-1.62277	3.95223	-1.26513	0.245725	0.671765	-5.67969
Q00688	FKBP3	-1.62117	4.35236	-1.15625	0.284966	0.671765	-5.80089
B1AJZ9	FHAD1	-1.61563	3.98508	-1.2528	0.249928	0.671765	-5.69378
P06730	EIF4E	-1.61464	3.8349	-1.29078	0.237182	0.671765	-5.65015
Q9NTZ6	RBM12	-1.61456	3.59767	-1.37967	0.209535	0.671765	-5.54502
P26885	FKBP2	-1.61383	3.71032	-1.34126	0.221114	0.671765	-5.59095
Q9UF02	CACNG5	1.61352	4.30576	1.14167	0.290596	0.671765	-5.81657
Q99627	COPS8	-1.61325	3.89914	-1.28041	0.240607	0.671765	-5.66214
Q5JRX3	PITRM1	-1.61308	3.92797	-1.24083	0.254064	0.671765	-5.70736
Q15008	PSMD6	-1.61102	4.45623	-1.12785	0.296016	0.671765	-5.8313
Q6P5R6	RPL22L1	-1.61054	4.05292	-1.23185	0.257203	0.671765	-5.71748
P35916	FLT4	-1.60812	5.78068	-7.91836	8.97792e-05	0.0371316	2.03085
Q9Y5V3	MAGED1	-1.60677	3.8087	-1.29816	0.234773	0.671765	-5.64158
Q8N684	CPSF7	1.60582	4.16921	1.19253	0.271345	0.671765	-5.76129
Q9NYK5	MRPL39	-1.60549	4.29707	-1.15621	0.284979	0.671765	-5.80092
Q13895	BYSL	-1.60485	3.77043	-1.28434	0.239302	0.671765	-5.6576
Q96SB4	SRPK1	-1.60208	3.80202	-1.28315	0.239697	0.671765	-5.65898
O60256	PRPSAP2	-1.60131	3.84142	-1.27842	0.241268	0.671765	-5.66444
Q07507	DPT	-1.59672	4.03201	-1.2262	0.259198	0.671765	-5.72384
Q9H8H3	TMT1A	-1.5939	3.86881	-1.26698	0.245103	0.671765	-5.67758
Q9BS26	ERP44	1.59293	4.16428	1.17908	0.276328	0.671765	-5.77606
P00751	CFB	1.59144	3.6883	1.31073	0.230714	0.671765	-5.62691
P05062	ALDOB	1.58861	2.27938	0.864684	0.415443	0.713974	-6.08641
O43617	TRAPPC3	-1.58854	4.3222	-1.11571	0.300846	0.671765	-5.84414
P11216	PYGB	-1.58824	4.44322	-1.10139	0.306627	0.671897	-5.85917
Q9NVP1	DDX18	-1.58773	3.55583	-1.3383	0.222031	0.671765	-5.59446
Q8WUH6	TMEM263	-1.58742	3.97737	-1.23311	0.25676	0.671765	-5.71606
Q96B26	EXOSC8	-1.57757	4.02677	-1.20145	0.268083	0.671765	-5.75144
P61916	NPC2	-1.57639	3.88114	-1.2362	0.255677	0.671765	-5.71258
Q14549	GBX1	-1.57345	4.34984	-1.08865	0.311843	0.674559	-5.87242
P83916	CBX1	1.57092	4.21897	1.14099	0.290859	0.671765	-5.81729
P21291	CSRP1	-1.57079	3.93733	-1.22041	0.261254	0.671765	-5.73033
P35813	PPM1A	-1.56999	3.46908	-1.38519	0.207916	0.671765	-5.53836
P57088	TMEM33	1.56758	2.5747	0.768938	0.466711	0.740904	-6.1659
P55769	SNU13	-1.56749	3.95177	-1.2218	0.260756	0.671765	-5.72877
Q6AWC2	WWC2	-1.56567	3.90716	-1.22775	0.258648	0.671765	-5.72209
Q9NVJ2	ARL8B	-1.56107	4.33142	-1.11685	0.300392	0.671765	-5.84294
O00116	AGPS	1.5596	3.80057	1.25021	0.250816	0.671765	-5.69671
O75526	RBMXL2	-1.55896	4.13117	-1.16025	0.283436	0.671765	-5.79656
Q9BTE3	MCMBP	-1.55798	3.97734	-1.1909	0.271947	0.671765	-5.7631
P51688	SGSH	1.5579	3.70788	1.27799	0.241409	0.671765	-5.66492
O95989	NUDT3	-1.5577	3.81574	-1.23283	0.256859	0.671765	-5.71638
O75348	ATP6V1G1	-1.55682	3.55156	-1.33778	0.222191	0.671765	-5.59507
Q02978	SLC25A11	1.55549	3.78719	1.2165	0.26265	0.671765	-5.7347
Q9HCN8	SDF2L1	-1.55492	3.8652	-1.23525	0.256011	0.671765	-5.71365
Q99829	CPNE1	-1.55239	4.16767	-1.14807	0.288114	0.671765	-5.8097
Q5GAN6	RNASE10	-1.54991	3.7702	-1.25045	0.250733	0.671765	-5.69644
P30740	SERPINB1	-1.54973	4.04367	-1.16279	0.282469	0.671765	-5.79381
Q9HD45	TM9SF3	-1.54858	3.48522	-1.3509	0.218155	0.671765	-5.57949
Q99575	POP1	-1.54784	4.17741	-1.14154	0.290647	0.671765	-5.81671
Q14112	NID2	1.54665	3.76228	1.23713	0.255355	0.671765	-5.71154
Q96EE3	SEH1L	-1.54441	3.60437	-1.30262	0.233326	0.671765	-5.63639
O43396	TXNL1	-1.54359	3.97492	-1.17301	0.278603	0.671765	-5.78269
P20794	MAK	1.54184	3.96072	1.18352	0.274676	0.671765	-5.7712
Q14694	USP10	-1.53883	3.81275	-1.23063	0.257633	0.671765	-5.71886
Q01650	SLC7A5	-1.53695	3.77741	-1.21999	0.261402	0.671765	-5.73079
O75592	MYCBP2	-1.53691	4.20337	-1.11411	0.30149	0.671765	-5.84583
Q9UPZ9	CILK1	1.53553	3.99005	1.17156	0.279148	0.671765	-5.78427
P48449	LSS	1.53372	2.49463	0.780769	0.46015	0.736563	-6.1565
P53004	BLVRA	-1.53279	3.76878	-1.23122	0.257426	0.671765	-5.71819
Q9Y2J2	EPB41L3	1.53035	3.82294	1.21949	0.261582	0.671765	-5.73136
P29144	TPP2	-1.52852	3.82878	-1.1715	0.279172	0.671765	-5.78434
P23786	CPT2	1.52295	3.82032	1.20742	0.265917	0.671765	-5.74482
P78316	NOP14	1.52149	2.42279	0.795492	0.452074	0.731757	-6.14463
P07858	CTSB	-1.52078	3.84399	-1.19479	0.270514	0.671765	-5.7588
A2NJV5	IGKV2-29	-1.51826	5.69758	-5.47938	0.000880518	0.152887	-0.155586
Q9UBW8	COPS7A	1.51322	3.75587	1.22394	0.259998	0.671765	-5.72637
A0A0A0MRZ7	IGKV2D-26	-1.51302	5.69496	-5.45602	0.000902943	0.152887	-0.180518
Q9BZI7	UPF3B	-1.5122	3.82088	-1.19962	0.26875	0.671765	-5.75347
O43301	HSPA12A	-1.51112	4.11431	-1.11892	0.299562	0.671765	-5.84075
Q6IAA8	LAMTOR1	1.50946	3.66046	1.24934	0.251117	0.671765	-5.69771
Q86TC9	MYPN	-1.50645	3.90443	-1.17068	0.279481	0.671765	-5.78523
Q9Y5V0	ZNF706	-1.50627	3.50796	-1.29291	0.236484	0.671765	-5.64767
P31025	LCN1	1.50585	2.44969	0.778723	0.46128	0.736644	-6.15813
A0A075B6S2	IGKV2D-29	-1.50582	5.69136	-5.40865	0.000950396	0.152887	-0.231339
Q8N806	UBR7	-1.50569	4.00114	-1.15166	0.286726	0.671765	-5.80583
P28289	TMOD1	-1.50551	4.49258	-1.01459	0.343594	0.681597	-5.94726
Q99661	KIF2C	-1.50523	4.10872	-1.11578	0.300818	0.671765	-5.84407
Q8IWZ3	ANKHD1	-1.50481	3.92325	-1.16753	0.280672	0.671765	-5.78867
Q9H974	QTRT2	1.50419	4.11282	1.12096	0.29875	0.671765	-5.8386
Q14165	MLEC	-1.49953	3.73137	-1.22492	0.259649	0.671765	-5.72527
P55210	CASP7	-1.49626	3.61943	-1.23762	0.255181	0.671765	-5.71098
O76021	RSL1D1	-1.49609	3.88864	-1.15754	0.284472	0.671765	-5.79949
O94973	AP2A2	1.4952	3.56903	1.23368	0.25656	0.671765	-5.71542
Q13526	PIN1	-1.49483	3.70795	-1.21507	0.263159	0.671765	-5.73629
O43283	MAP3K13	1.49412	2.27736	0.817578	0.440144	0.728427	-6.12648
Q16650	TBR1	-1.49002	4.05404	-1.12422	0.297456	0.671765	-5.83516
Q9NRN7	AASDHPPT	-1.48824	4.4413	-1.03178	0.336005	0.680186	-5.93023
P62273	RPS29	1.48603	2.45248	0.764464	0.469209	0.741941	-6.16943
P07942	LAMB1	1.48582	4.197	1.0706	0.319356	0.675121	-5.89101
P07478	PRSS2	-1.48497	4.05416	-1.11061	0.302893	0.671765	-5.8495
Q15063	POSTN	1.47797	3.89945	1.08611	0.312891	0.674559	-5.87505
Q8TEQ6	GEMIN5	1.47403	3.61634	1.23398	0.256456	0.671765	-5.71509
Q01581	HMGCS1	1.47391	4.00973	1.11228	0.302223	0.671765	-5.84775
P12694	BCKDHA	1.47285	4.04713	1.1086	0.303703	0.671897	-5.85161
Q9UGP8	SEC63	-1.47191	3.58776	-1.20498	0.2668	0.671765	-5.74753
Q13619	CUL4A	-1.47177	4.17611	-1.07879	0.315931	0.674559	-5.88261
P17480	UBTF	1.47009	2.25595	0.80897	0.444767	0.729996	-6.1336
P09382	LGALS1	1.46763	4.48016	0.998095	0.350997	0.687401	-5.96339
P30038	ALDH4A1	1.46522	3.93051	1.1147	0.301252	0.671765	-5.84521
Q9UNL2	SSR3	1.46185	3.59109	1.216	0.262828	0.671765	-5.73526
P21810	BGN	1.4575	3.93488	1.0784	0.316093	0.674559	-5.883
O43290	SART1	-1.45227	4.05799	-1.08994	0.311312	0.674559	-5.87108
Q12846	STX4	1.44958	2.65684	0.703526	0.504118	0.757905	-6.21568
Q9UK45	LSM7	-1.44804	3.86131	-1.12415	0.297481	0.671765	-5.83522
O60888	CUTA	1.44797	3.78728	1.14875	0.287852	0.671765	-5.80897
Q8N4Q1	CHCHD4	-1.44751	3.13352	-1.33388	0.223404	0.671765	-5.59969
O95429	BAG4	-1.44555	3.47846	-1.2351	0.256062	0.671765	-5.71382
O00186	STXBP3	-1.44334	3.88743	-1.1126	0.302096	0.671765	-5.84742
Q15836	VAMP3	-1.44282	3.62155	-1.19989	0.26865	0.671765	-5.75317
Q7L5N1	COPS6	1.43934	3.86069	1.12314	0.297884	0.671765	-5.8363
P11166	SLC2A1	-1.43932	4.05373	-1.05452	0.326173	0.677404	-5.90738
P23634	ATP2B4	-1.43505	4.28814	-1.02081	0.34083	0.681597	-5.94112
Q86SE5	RALYL	-1.43167	3.89824	-1.1114	0.302576	0.671765	-5.84868
Q9Y6Y0	IVNS1ABP	-1.43076	3.64365	-1.1766	0.277257	0.671765	-5.77878
Q9H4M9	EHD1	1.42925	3.97801	1.07316	0.318282	0.674559	-5.88838
Q9Y2X3	NOP58	-1.42703	4.10199	-1.05729	0.324987	0.67712	-5.90457
O15344	MID1	-1.42538	3.72963	-1.1443	0.289571	0.671765	-5.81374
P61225	RAP2B	1.42521	3.49381	1.22037	0.261266	0.671765	-5.73037
Q9BPU6	DPYSL5	-1.42484	3.88539	-1.09848	0.307811	0.672169	-5.8622
Q9ULX6	AKAP8L	-1.42429	3.89653	-1.08682	0.3126	0.674559	-5.87432
P13987	CD59	1.42412	3.74329	1.14464	0.289441	0.671765	-5.81338
O95571	ETHE1	1.42371	2.26295	0.770858	0.465642	0.740181	-6.16438
Q8IZD9	DOCK3	1.42177	2.2287	0.776655	0.462424	0.737495	-6.15978
Q9UBB6	NCDN	1.41848	3.26843	1.28368	0.239522	0.671765	-5.65836
O95747	OXSR1	-1.41592	3.48443	-1.20758	0.265856	0.671765	-5.74463
Q53EL6	PDCD4	-1.41296	3.93724	-1.0745	0.317722	0.674559	-5.88701
Q9BRK5	SDF4	-1.41286	3.99249	-1.07066	0.319331	0.675121	-5.89094
Q9Y608	LRRFIP2	-1.41256	5.04219	-4.57273	0.00246812	0.258938	-1.18687
O94788	ALDH1A2	-1.41148	3.94891	-1.07286	0.31841	0.674559	-5.8887
Q96P70	IPO9	1.41049	3.3148	1.2476	0.251718	0.671765	-5.69969
Q9H488	POFUT1	-1.40755	4.00181	-1.00458	0.348071	0.68507	-5.95707
Q9H254	SPTBN4	1.40748	3.93595	1.06506	0.321692	0.676169	-5.89667
Q8WVX9	FAR1	1.40628	2.18475	0.789439	0.455383	0.735167	-6.14953
Q9H0B6	KLC2	1.40589	3.78293	1.10084	0.306851	0.671897	-5.85974
Q9BQB6	VKORC1	-1.40588	3.73299	-1.13531	0.293079	0.671765	-5.82336
Q8IZP0	ABI1	1.40454	3.79648	1.10595	0.304776	0.671897	-5.8544
G2XKQ0	SUMO1P1	-1.40316	3.93777	-1.0371	0.333685	0.680052	-5.92492
O43324	EEF1E1	-1.40266	3.61484	-1.16358	0.28217	0.671765	-5.79296
Q96P16	RPRD1A	1.40264	3.71934	1.12385	0.2976	0.671765	-5.83554
Q86XP3	DDX42	-1.39914	3.75798	-1.09771	0.308127	0.672252	-5.86301
Q96S66	CLCC1	-1.39299	3.59755	-1.15463	0.285587	0.671765	-5.80264
Q16836	HADH	1.39173	4.2873	0.982869	0.357942	0.692634	-5.97812
Q8NI36	WDR36	1.39067	2.42947	0.716368	0.496625	0.753682	-6.2062
Q9UQM7	CAMK2A	1.39053	4.31341	0.958449	0.3693	0.695872	-6.00137
Q9BV68	RNF126	-1.38933	3.66489	-1.12783	0.296025	0.671765	-5.83132
P01042	KNG1	1.38627	3.75866	1.10322	0.305881	0.671897	-5.85725
O75717	WDHD1	-1.38623	3.5238	-1.14427	0.289585	0.671765	-5.81378
O75521	ECI2	-1.37772	3.57693	-1.14654	0.288704	0.671765	-5.81134
Q9NX63	CHCHD3	1.37711	4.39109	0.950405	0.373101	0.696821	-6.00893
P20290	BTF3	-1.37677	3.87971	-1.04539	0.330092	0.67846	-5.9166
Q99816	TSG101	-1.37431	3.69292	-1.09597	0.308835	0.673188	-5.86481
Q9UKY7	CDV3	-1.37396	4.0602	-1.0201	0.341145	0.681597	-5.94182
O00505	KPNA3	-1.37008	3.54317	-1.12404	0.297527	0.671765	-5.83534
O95793	STAU1	1.37004	3.91888	1.04169	0.331692	0.679624	-5.92032
Q9NY33	DPP3	-1.36541	4.0859	-1.00484	0.347953	0.68507	-5.95682
Q53GQ0	HSD17B12	1.35692	3.74167	1.05686	0.325173	0.67712	-5.90501
Q9Y3B4	SF3B6	1.35648	2.37894	0.711192	0.499636	0.755801	-6.21004
P07108	DBI	-1.35592	3.77324	-1.06035	0.323686	0.67712	-5.90146
Q12926	ELAVL2	-1.35558	3.7661	-1.07787	0.316315	0.674559	-5.88355
Q9NXA8	SIRT5	1.35451	3.83928	1.03492	0.334634	0.680186	-5.92709
Q14574	DSC3	-1.35405	4.22071	-0.962728	0.36729	0.695872	-5.99733
Q96F07	CYFIP2	-1.35225	3.73792	-1.05717	0.325041	0.67712	-5.9047
Q13098	GPS1	1.35147	2.31053	0.720288	0.494351	0.753682	-6.20328
B9A064	IGLL5	1.34991	4.09355	0.990564	0.354419	0.690794	-5.9707
Q9P2N7	KLHL13	1.34964	3.81113	1.05647	0.32534	0.67712	-5.90541
Q7L2H7	EIF3M	-1.34817	3.6205	-1.099	0.307599	0.672169	-5.86166
P16930	FAH	-1.34796	3.88649	-1.03817	0.333218	0.679788	-5.92384
P04062	GBA1	-1.34548	4.09206	-0.984109	0.357373	0.692634	-5.97693
O75438	NDUFB1	-1.34292	3.66351	-1.08691	0.312559	0.674559	-5.87422
Q9NWY4	HPF1	1.34239	3.66241	1.07997	0.315437	0.674559	-5.88138
Q9BTV4	TMEM43	-1.33987	3.66411	-1.08374	0.313871	0.674559	-5.87749
Q15773	MLF2	1.33944	2.26204	0.731965	0.487621	0.749896	-6.1945
P26998	CRYBB3	1.33835	2.02775	0.786484	0.457004	0.735167	-6.15191
P51553	IDH3G	1.33606	2.15443	0.756446	0.473707	0.742526	-6.1757
P00450	CP	1.33147	3.96497	0.994162	0.352781	0.68928	-5.96721
Q9BRR8	GPATCH1	1.33057	2.3225	0.709666	0.500526	0.755801	-6.21117
Q9H078	CLPB	-1.3302	3.62926	-1.08256	0.314364	0.674559	-5.87872
O60231	DHX16	-1.33014	4.75896	-2.90257	0.0225232	0.581231	-3.4219
O75460	ERN1	1.32888	4.26961	0.935656	0.380147	0.699768	-6.02267
Q9UBI1	COMMD3	1.3287	3.62396	1.09197	0.310477	0.674559	-5.86898
P43897	TSFM	-1.32364	3.66402	-1.06029	0.323711	0.67712	-5.90152
Q3MHD2	LSM12	-1.32363	3.79221	-1.03804	0.333274	0.679788	-5.92397
Q9Y3D7	PAM16	1.32071	3.64281	1.04589	0.329874	0.67846	-5.91609
Q99614	TTC1	1.31877	4.07877	0.951777	0.372451	0.696589	-6.00765
Q5VTU8	ATP5F1EP2	1.31683	2.43546	0.674213	0.521495	0.762373	-6.23674
Q04941	PLP2	1.31637	2.36377	0.691651	0.511113	0.761399	-6.2243
O95865	DDAH2	1.31619	2.24415	0.718998	0.495099	0.753682	-6.20425
Q70UQ0	IKBIP	1.31323	2.34079	0.696031	0.508526	0.759711	-6.22114
O75489	NDUFS3	-1.31312	4.19065	-0.936417	0.379781	0.699768	-6.02197
Q9Y2Q3	GSTK1	1.31071	3.94538	0.98366	0.357579	0.692634	-5.97736
P39060	COL18A1	1.30694	3.77576	1.0079	0.346581	0.683252	-5.95383
P00352	ALDH1A1	-1.30429	4.07966	-0.9473	0.374576	0.697955	-6.01184
Q8N4Q0	PTGR3	-1.30129	3.48263	-1.10408	0.305533	0.671897	-5.85635
Q96JL9	ZNF333	-1.30022	5.08508	-9.01962	3.83513e-05	0.0231354	2.79255
Q9H299	SH3BGRL3	1.29982	3.76283	1.02235	0.340152	0.681597	-5.9396
Q8NBT2	SPC24	1.29948	2.25113	0.709734	0.500487	0.755801	-6.21112
Q9UBM7	DHCR7	-1.29797	4.08792	-0.952362	0.372174	0.696589	-6.0071
Q16798	ME3	1.29631	2.19176	0.717156	0.496167	0.753682	-6.20562
P11047	LAMC1	-1.29574	4.02522	-0.934226	0.380835	0.699768	-6.02399
P00568	AK1	1.29134	4.19715	0.912026	0.391642	0.707416	-6.04433
Q9Y3T9	NOC2L	1.29073	2.34255	0.683772	0.515788	0.762373	-6.22996
O43172	PRPF4	1.29053	2.3452	0.683432	0.51599	0.762373	-6.2302
Q96D46	NMD3	-1.28889	3.72479	-1.01608	0.342928	0.681597	-5.94579
Q9BV20	MRI1	-1.28678	4.15107	-0.912147	0.391583	0.707416	-6.04422
P53367	ARFIP1	1.2865	2.28445	0.695595	0.508783	0.759711	-6.22145
Q14161	GIT2	-1.284	3.94766	-0.961309	0.367956	0.695872	-5.99867
Q86UY8	NT5DC3	1.2816	2.10689	0.733452	0.486768	0.749896	-6.19337
Q86X55	CARM1	1.27894	2.54838	0.629796	0.548534	0.783666	-6.26715
Q9H9S3	SEC61A2	1.27679	4.01874	0.946124	0.375136	0.698459	-6.01294
P10915	HAPLN1	1.27638	2.69802	0.603329	0.565041	0.789945	-6.28439
P06280	GLA	-1.27637	3.78841	-0.97816	0.360111	0.693483	-5.98264
O15294	OGT	1.27608	2.20089	0.705878	0.502741	0.756777	-6.21395
Q01432	AMPD3	1.27571	4.40775	0.849687	0.423197	0.717318	-6.09937
Q8NF37	LPCAT1	1.27513	3.8171	0.99143	0.354024	0.690794	-5.96986
Q9UQB8	BAIAP2	-1.27225	3.68176	-1.01704	0.342502	0.681597	-5.94484
C9JLW8	MCRIP1	1.27031	3.96663	0.931793	0.382008	0.699888	-6.02624
Q9HAP6	LIN7B	1.27022	2.33703	0.674223	0.52149	0.762373	-6.23673
Q13557	CAMK2D	1.2695	4.05195	0.925906	0.384859	0.702415	-6.03166
P17655	CAPN2	1.2679	3.73072	0.997537	0.35125	0.687401	-5.96394
Q9P2U7	SLC17A7	1.2657	3.83441	0.970999	0.363429	0.695872	-5.98948
P49756	RBM25	1.26564	4.13103	0.903472	0.395867	0.708439	-6.05207
Q00577	PURA	1.26321	3.88829	0.959381	0.368862	0.695872	-6.00049
P20810	CAST	1.26191	3.99033	0.937403	0.379307	0.699768	-6.02105
O95336	PGLS	-1.26048	4.32612	-0.871963	0.411717	0.712283	-6.08006
Q92599	SEPTIN8	1.2594	4.20019	0.889548	0.402814	0.711166	-6.06453
Q53F19	NCBP3	1.25788	3.86789	0.943043	0.376605	0.699768	-6.01581
P21397	MAOA	-1.25322	3.8508	-0.935735	0.380108	0.699768	-6.0226
Q9NY12	GAR1	1.25294	3.6343	1.01103	0.345178	0.682716	-5.95075
Q96AT9	RPE	1.25244	2.38391	0.654444	0.533426	0.771676	-6.2505
Q8TCT9	HM13	-1.24804	3.60596	-1.01294	0.344329	0.681597	-5.94888
Q13442	PDAP1	-1.24726	3.81469	-0.953179	0.371787	0.696589	-6.00633
Q14320	FAM50A	1.24436	3.80775	0.956649	0.370148	0.696155	-6.00307
P02790	HPX	1.24209	4.21368	0.879901	0.40768	0.711166	-6.07308
Q8N1K5	THEMIS	-1.24124	6.39566	-3.47961	0.0100279	0.495666	-2.60609
P41227	NAA10	1.2412	4.14663	0.866468	0.414527	0.713974	-6.08486
Q53G59	KLHL12	1.24045	3.58491	1.00277	0.348885	0.685907	-5.95884
Q9BT78	COPS4	1.23668	5.55578	7.69409	0.000108041	0.0372432	1.86058
Q13423	NNT	1.23654	3.95555	0.892194	0.401487	0.711166	-6.06218
Q9NXR7	BABAM2	-1.23298	3.32056	-1.07022	0.319515	0.675121	-5.89139
P29373	CRABP2	1.22929	3.62103	0.989318	0.354988	0.690794	-5.9719
Q9BV44	THUMPD3	1.22717	2.19829	0.679293	0.518458	0.762373	-6.23315
Q96L46	CAPNS2	1.22498	3.87261	0.935253	0.38034	0.699768	-6.02304
Q53H82	LACTB2	1.22115	3.64265	0.984364	0.357255	0.692634	-5.97668
Q9Y2Q9	MRPS28	1.22034	3.71395	0.964403	0.366506	0.695872	-5.99574
A2A3N6	PIPSL	1.21705	2.24771	0.662294	0.528669	0.766861	-6.24508
Q96CW1	AP2M1	1.21518	3.83228	0.88769	0.403749	0.711166	-6.06619
P29803	PDHA2	1.2133	3.45545	1.02033	0.341042	0.681597	-5.94159
Q8TDD1	DDX54	1.21198	3.94716	0.881088	0.407079	0.711166	-6.07203
O43505	B4GAT1	1.20871	3.64682	0.966749	0.365409	0.695872	-5.99352
Q6P1M0	SLC27A4	1.2057	3.81759	0.92255	0.386491	0.703851	-6.03474
P27105	STOM	1.19816	4.22337	0.832379	0.432274	0.722838	-6.11409
Q7Z4W1	DCXR	1.19571	4.01648	0.876245	0.409536	0.711166	-6.0763
P61086	UBE2K	-1.1937	4.10692	-0.851873	0.42206	0.71702	-6.09749
Q92890	UFD1	1.19265	3.90397	0.90124	0.396974	0.708505	-6.05408
Q03591	CFHR1	1.18881	2.23777	0.646572	0.538222	0.774437	-6.25588
Q9P2R3	ANKFY1	-1.18532	3.52251	-0.969774	0.363999	0.695872	-5.99064
P98175	RBM10	1.18306	2.1421	0.666177	0.526325	0.76488	-6.24238
Q9P2J3	KLHL9	1.1767	3.78747	0.911204	0.392047	0.707561	-6.04508
Q15828	CST6	-1.17648	3.69472	-0.928686	0.383511	0.701601	-6.02911
Q13740	ALCAM	-1.17566	3.74648	-0.886151	0.404523	0.711166	-6.06755
Q8N6T3	ARFGAP1	1.17154	2.3383	0.617709	0.556036	0.78693	-6.27511
P27216	ANXA13	-1.16966	3.74939	-0.898878	0.398149	0.709553	-6.0562
P49770	EIF2B2	-1.16943	3.50342	-0.958309	0.369366	0.695872	-6.0015
Q9Y247	FAM50B	1.16809	2.65335	0.559617	0.592933	0.8077	-6.31141
P21399	ACO1	-1.16782	3.94582	-0.86184	0.416905	0.713974	-6.08888
P47897	QARS1	1.16642	4.1342	0.827582	0.434814	0.724589	-6.11812
P08247	SYP	1.16547	2.26738	0.626365	0.550657	0.784417	-6.26942
Q9UDY4	DNAJB4	1.16528	4.07591	0.831828	0.432565	0.722838	-6.11455
P61009	SPCS3	-1.16138	3.60226	-0.925703	0.384957	0.702415	-6.03185
P55735	SEC13	-1.15897	3.6509	-0.90882	0.393222	0.707564	-6.04724
Q9UBV8	PEF1	1.15588	4.04469	0.836672	0.430009	0.720558	-6.11046
Q9H4A6	GOLPH3	1.15411	3.43635	0.974051	0.362012	0.694384	-5.98657
Q9NPJ3	ACOT13	1.14642	2.29029	0.612782	0.559112	0.787616	-6.27831
Q8NE71	ABCF1	-1.14403	5.48589	-3.17916	0.0152	0.51971	-3.02647
Q92520	FAM3C	1.14387	4.03915	0.806649	0.44602	0.730153	-6.13551
O75477	ERLIN1	1.14364	2.3273	0.600779	0.566647	0.791047	-6.28602
P31937	HIBADH	-1.14236	3.94974	-0.837734	0.429451	0.720558	-6.10956
O00161	SNAP23	1.13971	3.75796	0.88583	0.404685	0.711166	-6.06784
O95218	ZRANB2	1.13764	3.99494	0.823021	0.437238	0.726622	-6.12194
O00203	AP3B1	-1.13538	5.16498	-2.55244	0.0374917	0.600288	-3.92934
Q9Y4Z0	LSM4	1.13405	3.90476	0.846123	0.425055	0.717318	-6.10242
Q9P2T1	GMPR2	1.13334	2.42498	0.579787	0.579967	0.800606	-6.29917
P35555	FBN1	-1.12866	4.01475	-0.81794	0.43995	0.728427	-6.12618
P10721	KIT	1.12758	2.39886	0.568735	0.587051	0.806234	-6.30592
P55327	TPD52	-1.11821	3.86065	-0.832137	0.432401	0.722838	-6.11429
Q96HN2	AHCYL2	-1.10126	4.80291	-3.65114	0.00795371	0.456959	-2.37133
P20774	OGN	1.09955	4.16151	0.762496	0.470311	0.74209	-6.17097
Q13045	FLII	1.09317	3.92789	0.802765	0.448121	0.730871	-6.1387
Q969X5	ERGIC1	1.09169	3.80776	0.820527	0.438568	0.728331	-6.12402
Q9Y248	GINS2	1.09134	2.12403	0.614611	0.557969	0.787356	-6.27713
Q15560	TCEA2	1.08865	3.62746	0.859179	0.418277	0.713974	-6.09119
P47985	UQCRFS1	-1.08832	3.95876	-0.780201	0.460464	0.736563	-6.15695
Q8WVV9	HNRNPLL	1.08723	3.77151	0.829011	0.434056	0.723826	-6.11692
Q5TDH0	DDI2	1.08591	2.58635	0.525768	0.615051	0.81809	-6.33104
Q9P0M6	MACROH2A2	-1.08519	3.92881	-0.787009	0.456716	0.735167	-6.15149
Q9Y6E0	STK24	1.08148	4.11829	0.756896	0.473454	0.742526	-6.17535
P27144	AK4	1.08037	2.47195	0.543689	0.603286	0.810374	-6.32079
A7E2Y1	MYH7B	-1.0791	6.34726	-4.81402	0.001855	0.235697	-0.899453
Q7Z7F7	MRPL55	1.07523	2.1017	0.609199	0.561355	0.787986	-6.28063
Q9BYB4	GNB1L	1.074	2.23535	0.581106	0.579124	0.800441	-6.29836
O43237	DYNC1LI2	1.07389	3.76557	0.819142	0.439308	0.728427	-6.12518
Q16740	CLPP	1.069	3.92473	0.788516	0.455889	0.735167	-6.15028
P19388	POLR2E	-1.06419	3.64457	-0.82607	0.435616	0.725425	-6.11939
Q16822	PCK2	1.06278	2.29216	0.563796	0.590233	0.806441	-6.3089
Q9NVA4	TMEM184C	1.05737	2.03091	0.611696	0.559791	0.787616	-6.27902
Q16537	PPP2R5E	1.0472	3.46878	0.858039	0.418866	0.713974	-6.09217
Q96N87	SLC6A18	-1.03654	4.02417	-0.673993	0.521628	0.762373	-6.2369
P51452	DUSP3	1.03538	3.8067	0.783239	0.458789	0.736075	-6.15452
Q9H9P8	L2HGDH	1.03429	2.2855	0.549798	0.599303	0.809336	-6.31722
P26196	DDX6	1.03002	3.91538	0.745076	0.480136	0.746468	-6.1845
O94874	UFL1	1.02859	2.09198	0.580986	0.579201	0.800441	-6.29843
Q8NBF2	NHLRC2	-1.02753	3.78468	-0.769051	0.466649	0.740904	-6.16581
Q2PPJ7	RALGAPA2	-1.02532	5.13981	-1.75955	0.12124	0.655849	-5.05669
Q9NZB2	FAM120A	-1.02408	5.70402	-1.48611	0.180207	0.669875	-5.41404
Q9H0D6	XRN2	1.02345	3.63487	0.802171	0.448443	0.730871	-6.13918
Q03013	GSTM4	1.02094	3.89984	0.749995	0.477348	0.744083	-6.1807
O75367	MACROH2A1	-1.01474	3.97685	-0.728882	0.489392	0.75063	-6.19683
Q9NSK0	KLC4	1.01053	2.48271	0.505127	0.628755	0.830475	-6.34246
Q9BUE0	MED18	1.00984	1.97624	0.595514	0.569971	0.791416	-6.28936
P06241	FYN	-1.00901	5.31364	-9.88112	2.09309e-05	0.0168354	3.31196
P00738	HP	-1.00788	4.29134	-0.68016	0.51794	0.762373	-6.23253
P57678	GEMIN4	1.00779	2.35303	0.523279	0.616695	0.819124	-6.33244
A5YKK6	CNOT1	1.0076	3.82188	0.757482	0.473124	0.742526	-6.17489
Q02952	AKAP12	1.0062	3.97465	0.721749	0.493506	0.753213	-6.20219
O94832	MYO1D	-1.00591	3.98064	-0.695784	0.508672	0.759711	-6.22132
Q14019	COTL1	1.00094	3.95743	0.729788	0.488871	0.75063	-6.19615
Q93050	ATP6V0A1	-0.99807	3.49266	-0.791233	0.4544	0.734406	-6.14808
Q9NZJ9	NUDT4	0.99557	3.60117	0.783432	0.458683	0.736075	-6.15437
P36507	MAP2K2	0.993225	2.28934	0.525772	0.615049	0.81809	-6.33104
Q14194	CRMP1	-0.992701	3.83425	-0.73174	0.48775	0.749896	-6.19467
Q92954	PRG4	0.989972	3.79311	0.738076	0.484123	0.748359	-6.18986
P10768	ESD	-0.979794	5.29047	-6.03982	0.000491705	0.107862	0.417841
Q07960	ARHGAP1	0.977679	3.49492	0.780661	0.46021	0.736563	-6.15658
P00167	CYB5A	0.976435	3.82245	0.728954	0.48935	0.75063	-6.19678
P49748	ACADVL	-0.956221	3.92899	-0.689477	0.5124	0.762282	-6.22587
Q9Y5F7	PCDHGC4	-0.952586	3.8731	-0.702333	0.504818	0.758013	-6.21655
Q16795	NDUFA9	-0.938027	3.78629	-0.688703	0.512859	0.762373	-6.22643
Q96F86	EDC3	-0.934516	4.59709	-1.84095	0.107558	0.639257	-4.94569
Q8NBJ7	SUMF2	0.932181	3.38307	0.757912	0.472883	0.742526	-6.17455
P18031	PTPN1	0.928954	3.92181	0.664773	0.527171	0.765382	-6.24336
Q69YN2	CWF19L1	0.918289	3.70089	0.69484	0.509228	0.759739	-6.222
O75792	RNASEH2A	0.916716	2.42475	0.463111	0.657133	0.852048	-6.36439
P42285	MTREX	-0.906294	5.29507	-3.80412	0.00649221	0.401685	-2.16552
Q6FI81	CIAPIN1	0.903177	3.98704	0.647416	0.537707	0.774157	-6.25531
Q96QS1	TSPAN32	-0.900303	5.19045	-1.86886	0.103219	0.634334	-4.90724
Q14532	KRT32	-0.89763	6.35347	-1.56139	0.161763	0.669875	-5.31841
Q9Y2X7	GIT1	0.889117	4.97391	5.53567	0.000828983	0.152887	-0.0958512
O43598	DNPH1	0.888553	3.6496	0.683357	0.516035	0.762373	-6.23025
Q9NRH3	TUBG2	0.887294	3.66313	0.681978	0.516856	0.762373	-6.23124
Q12765	SCRN1	0.885451	2.41056	0.44933	0.666577	0.857383	-6.3712
P24821	TNC	0.884937	5.12101	2.52562	0.0390009	0.600288	-3.96832
Q96C36	PYCR2	0.881317	3.68851	0.668889	0.524692	0.76362	-6.24048
Q14195	DPYSL3	-0.876336	3.88323	-0.630246	0.548255	0.783666	-6.26685
O76013	KRT36	-0.876241	6.35311	-1.53272	0.168573	0.669875	-5.3551
Q14155	ARHGEF7	0.875347	4.67328	2.82201	0.0252983	0.581231	-3.53818
Q9NRF8	CTPS2	-0.869818	4.35044	-2.79241	0.0264064	0.581231	-3.58101
Q8N6M0	OTUD6B	-0.862962	3.56122	-0.651469	0.535235	0.772442	-6.25254
P13798	APEH	-0.862669	6.17157	-1.86896	0.103204	0.634334	-4.9071
Q92764	KRT35	-0.86149	6.35849	-1.51686	0.172453	0.669875	-5.37526
Q15424	SAFB	-0.860544	5.33782	-2.31831	0.0529868	0.600288	-4.26908
Q08722	CD47	-0.848545	4.02322	-0.594871	0.570378	0.791416	-6.28976
P50148	GNAQ	0.842861	5.10024	2.90788	0.0223517	0.581231	-3.41424
Q5FBB7	SGO1	0.834724	5.2814	4.69959	0.00212181	0.243806	-1.03457
Q9HAV4	XPO5	0.831954	5.28119	1.69016	0.1342	0.65701	-5.14982
Q9HB07	MYG1	0.830822	5.04098	6.1735	0.000430329	0.107862	0.547817
O15144	ARPC2	-0.826048	5.22891	-2.58627	0.035674	0.598847	-3.88017
Q02750	MAP2K1	0.820416	3.76328	0.598956	0.567797	0.791047	-6.28718
Q8TD26	CHD6	0.816453	3.79126	0.593866	0.571013	0.791416	-6.2904
O76014	KRT37	-0.814255	6.38395	-1.54364	0.165948	0.669875	-5.34116
O75419	CDC45	-0.812348	5.41218	-2.94914	0.0210666	0.581231	-3.35486
P62195	PSMC5	-0.808463	5.90906	-2.29935	0.054498	0.600288	-4.29648
P48507	GCLM	-0.806562	5.19106	-7.8841	9.2329e-05	0.0371316	2.00519
P22307	SCP2	-0.788072	4.4797	-2.87267	0.0235136	0.581231	-3.465
P01860	IGHG3	0.781357	5.84395	6.08637	0.000469287	0.107862	0.463389
Q8N7H5	PAF1	0.777862	3.29652	0.641734	0.541184	0.777771	-6.25916
P43686	PSMC4	-0.77562	5.89178	-2.00936	0.0838344	0.623611	-4.7111
Q16637	SMN1	-0.771534	5.32775	-1.77177	0.119086	0.655849	-5.04015
P50416	CPT1A	-0.758176	5.50445	-1.33071	0.224391	0.671765	-5.60343
P01877	IGHA2	0.749867	2.28465	0.390126	0.707873	0.888708	-6.3982
P33993	MCM7	-0.746143	5.62657	-4.76299	0.0019691	0.237572	-0.959442
P22234	PAICS	0.73259	6.5777	6.98534	0.000199865	0.0602841	1.28476
Q8NBJ5	COLGALT1	-0.728299	5.15631	-3.4693	0.0101701	0.495666	-2.62034
Q92878	RAD50	-0.727127	5.17523	-3.2748	0.0132974	0.51971	-2.8915
Q9H2G2	SLK	0.725202	5.44255	1.85856	0.104801	0.636912	-4.92146
O60499	STX10	0.7198	3.00926	0.404637	0.697646	0.880964	-6.39192
P18858	LIG1	0.717841	2.22636	0.381381	0.714067	0.893028	-6.40188
Q92615	LARP4B	-0.716518	4.3931	-2.97863	0.020196	0.566661	-3.3125
P0C0L5	C4B	-0.715436	5.47096	-2.38258	0.0481736	0.600288	-4.17602
Q86VP6	CAND1	0.712764	5.92252	3.95083	0.00536103	0.384567	-1.97145
P02686	MBP	0.710608	5.06083	2.54731	0.0377758	0.600288	-3.9368
Q13188	STK3	-0.709427	4.58632	-2.8182	0.0254383	0.581231	-3.5437
P01861	IGHG4	0.706811	5.59665	4.41001	0.00300673	0.277223	-1.38609
Q8N4C6	NIN	-0.701088	5.36685	-1.74415	0.12401	0.655849	-5.07748
P23490	LORICRIN	0.697522	3.36484	0.366785	0.724457	0.900626	-6.40785
P05093	CYP17A1	0.694969	4.50613	1.41194	0.200222	0.671765	-5.50587
Q15102	PAFAH1B3	0.692448	5.78789	2.64137	0.0329059	0.585836	-3.8001
P01857	IGHG1	0.689675	6.01182	5.09993	0.00133676	0.201601	-0.571152
Q9UHD2	TBK1	0.684761	5.45638	4.81361	0.00185588	0.235697	-0.899932
Q08J23	NSUN2	-0.683894	5.02635	-2.29943	0.0544914	0.600288	-4.29637
Q8N1P7	CRYBG2	-0.68386	4.86671	-2.36537	0.0494166	0.600288	-4.20095
Q9Y450	HBS1L	-0.678896	4.81803	-2.82737	0.025103	0.581231	-3.53044
O00459	PIK3R2	0.678398	4.96866	1.19702	0.269697	0.671765	-5.75633
O95721	SNAP29	-0.670431	5.81039	-2.64959	0.0325126	0.585836	-3.78816
O75494	SRSF10	-0.667008	5.38412	-2.31638	0.053138	0.600288	-4.27186
P09661	SNRPA1	-0.663851	5.40312	-1.96715	0.0892491	0.623611	-4.77044
P62191	PSMC1	-0.660197	6.06495	-2.28981	0.0552747	0.600288	-4.31026
Q13228	SELENBP1	0.65999	4.45455	2.28837	0.0553927	0.600288	-4.31234
O43491	EPB41L2	-0.658845	5.19312	-1.64207	0.143936	0.664008	-5.21346
Q6IQ22	RAB12	0.657016	4.99563	1.73125	0.126375	0.655849	-5.09484
P42785	PRCP	-0.6526	2.76968	-0.395864	0.703821	0.885665	-6.39574
O00139	KIF2A	-0.652248	5.0086	-2.76388	0.0275226	0.581231	-3.62233
Q9UMX5	NENF	-0.652183	4.47563	-2.57901	0.036056	0.598847	-3.89071
Q92526	CCT6B	-0.650639	4.9311	-3.85104	0.00610448	0.387634	-2.10309
Q14525	KRT33B	-0.647863	6.47471	-1.49027	0.179139	0.669875	-5.40881
P0DOX5		0.646375	6.0383	4.59822	0.00239382	0.258938	-1.15606
Q15323	KRT31	-0.645785	6.48243	-1.49904	0.176907	0.669875	-5.39777
Q13404	UBE2V1	-0.641691	4.99361	-2.83668	0.0247674	0.581231	-3.51698
Q16891	IMMT	-0.635483	5.13892	-1.97512	0.0882017	0.623611	-4.75927
Q01844	EWSR1	-0.633075	5.23295	-5.03873	0.00143249	0.20333	-0.640313
Q9NSE4	IARS2	-0.633049	4.8031	-1.75062	0.12284	0.655849	-5.06876
Q8IYB3	SRRM1	-0.61629	5.80219	-2.15375	0.067653	0.623611	-4.50592
P01876	IGHA1	0.613316	4.8829	1.86162	0.104328	0.636912	-4.91723
Q9HCU5	PREB	-0.607983	5.80073	-1.19236	0.271408	0.671765	-5.76148
P41240	CSK	-0.604159	4.49001	-2.90145	0.0225594	0.581231	-3.42351
Q9Y3D9	MRPS23	-0.602874	4.49823	-2.08842	0.0745494	0.623611	-4.59914
Q9Y5S9	RBM8A	-0.602481	5.07995	-1.68594	0.135028	0.65701	-5.15543
Q13867	BLMH	0.595055	5.2716	2.25929	0.0578365	0.610265	-4.3543
P84090	ERH	-0.588386	4.83503	-2.45337	0.0433858	0.600288	-4.0733
P00915	CA1	0.588344	4.4353	1.49699	0.177428	0.669875	-5.40037
P53597	SUCLG1	-0.585618	4.84449	-4.3457	0.00325421	0.280443	-1.46602
P10515	DLAT	-0.583975	5.51385	-1.7133	0.129738	0.65701	-5.11892
Q05707	COL14A1	-0.583366	5.61345	-3.13294	0.0162216	0.51971	-3.09205
Q15819	UBE2V2	-0.580787	5.13107	-3.09684	0.0170706	0.51971	-3.14343
O14745	NHERF1	-0.57999	5.1391	-3.68901	0.00756143	0.456143	-2.32007
Q12756	KIF1A	-0.577988	6.08761	-1.43567	0.193612	0.671765	-5.47676
Q86VP1	TAX1BP1	0.577517	4.99742	2.08557	0.0748658	0.623611	-4.60319
Q9UNL4	ING4	-0.576058	4.78102	-1.93561	0.0935188	0.623611	-4.81457
P09210	GSTA2	0.573672	4.99248	2.89098	0.0229019	0.581231	-3.4386
P02743	APCS	0.572681	4.56931	2.39043	0.047617	0.600288	-4.16464
O60568	PLOD3	-0.569633	5.18427	-4.28218	0.00352076	0.289335	-1.54563
O15042	U2SURP	-0.567828	4.99968	-1.97118	0.0887182	0.623611	-4.7648
Q92621	NUP205	-0.565608	5.81078	-1.6763	0.136939	0.658957	-5.16823
Q9BZJ0	CRNKL1	-0.564459	5.03817	-1.01549	0.343192	0.681597	-5.94637
P08123	COL1A2	0.564435	5.72332	1.59048	0.155111	0.669875	-5.28084
Q9Y295	DRG1	-0.564225	5.03506	-3.60564	0.00845443	0.466691	-2.4332
Q2M3R5	SLC35G1	0.563502	4.47808	2.35042	0.0505231	0.600288	-4.2226
Q9H4L4	SENP3	-0.559681	4.91228	-1.64427	0.143475	0.664008	-5.21056
O75531	BANF1	-0.557816	4.59184	-1.69506	0.133244	0.65701	-5.14329
P63151	PPP2R2A	-0.554361	5.36449	-1.17661	0.277252	0.671765	-5.77876
P14550	AKR1A1	0.548453	4.95486	1.78049	0.11757	0.650813	-5.02831
P02585	TNNC2	0.546657	5.2418	1.97352	0.088411	0.623611	-4.76151
P10909	CLU	0.545626	4.81839	2.75454	0.0278988	0.581231	-3.63587
P10109	FDX1	0.54484	4.77571	1.43853	0.192827	0.671765	-5.47323
P01859	IGHG2	-0.544156	6.56149	-1.68888	0.134451	0.65701	-5.15152
O00429	DNM1L	-0.543506	4.81402	-2.68124	0.0310428	0.585836	-3.74219
Q9BRL6	SRSF8	-0.540966	5.95513	-1.33671	0.222522	0.671765	-5.59634
Q8IYT4	KATNAL2	-0.539225	5.14305	-2.5038	0.0402749	0.600288	-4.00003
Q08380	LGALS3BP	0.537558	6.65764	4.46222	0.00282101	0.277223	-1.3217
Q9H3K6	BOLA2	-0.536047	4.7345	-3.19421	0.0148823	0.51971	-3.00517
Q92804	TAF15	-0.535911	5.35698	-4.26493	0.0035972	0.289335	-1.56736
Q9UIJ7	AK3	0.53028	4.61149	1.92159	0.095479	0.623611	-4.83411
O43657	TSPAN6	-0.529153	4.67367	-2.92674	0.0217543	0.581231	-3.38708
P26358	DNMT1	-0.527561	4.95178	-1.54391	0.165884	0.669875	-5.34082
P67870	CSNK2B	-0.526077	4.72353	-3.46976	0.0101637	0.495666	-2.6197
Q99426	TBCB	-0.52563	4.73496	-2.67895	0.0311466	0.585836	-3.74551
P35222	CTNNB1	0.52512	4.88222	3.49898	0.00976688	0.495666	-2.57938
P08572	COL4A2	-0.525069	4.84082	-1.61865	0.148911	0.669875	-5.24416
P35637	FUS	-0.524261	5.68546	-3.91599	0.0056088	0.384567	-2.01725
Q8WXX5	DNAJC9	0.523838	5.13181	2.1337	0.0696986	0.623611	-4.53458
Q9UJS0	SLC25A13	-0.523488	4.81563	-1.79995	0.114254	0.650813	-5.00183
Q8NEX9	SDR9C7	0.521302	4.40011	3.10581	0.0168552	0.51971	-3.13065
P05783	KRT18	-0.51937	6.60434	-1.47442	0.183236	0.67094	-5.42867
Q96QA5	GSDMA	-0.517843	3.95146	-0.35741	0.731164	0.905233	-6.41156
Q05682	CALD1	0.517551	6.00382	2.9204	0.0219534	0.581231	-3.39622
Q01085	TIAL1	-0.517244	5.26556	-3.86744	0.005975	0.387634	-2.08136
Q06203	PPAT	-0.516819	5.13402	-3.89855	0.00573742	0.384567	-2.04023
Q9NP77	SSU72	0.516175	3.18168	0.277263	0.78947	0.943678	-6.4395
P15374	UCHL3	-0.513866	4.62027	-4.18224	0.00398989	0.310568	-1.67221
Q9BRA2	TXNDC17	-0.513472	4.72448	-1.65819	0.140599	0.664008	-5.19221
Q9NZL4	HSPBP1	-0.513075	4.21911	-1.99203	0.0860173	0.623611	-4.7355
O95551	TDP2	-0.512685	4.61285	-2.17947	0.0651168	0.623611	-4.46908
Q8NCW5	NAXE	-0.508702	4.70415	-1.43189	0.194651	0.671765	-5.48141
Q9UJ83	HACL1	-0.507964	3.02325	-0.2901	0.780022	0.939854	-6.43549
P51857	AKR1D1	0.506586	4.40951	2.04061	0.0800342	0.623611	-4.66696
P48163	ME1	-0.504962	4.79939	-3.93679	0.00545944	0.384567	-1.98989
P35998	PSMC2	-0.504393	6.22153	-1.96591	0.0894129	0.623611	-4.77217
Q8IX12	CCAR1	-0.503212	6.53653	-1.31236	0.230194	0.671765	-5.62501
Q9HCE1	MOV10	-0.503107	4.9625	-2.79509	0.0263039	0.581231	-3.57713
Q9NPH2	ISYNA1	-0.502246	5.08183	-3.13832	0.0160991	0.51971	-3.08441
Q9UJU6	DBNL	-0.500151	4.51727	-2.36461	0.0494723	0.600288	-4.20206
O60884	DNAJA2	-0.499582	5.03787	-1.96971	0.0889115	0.623611	-4.76685
P49588	AARS1	0.49846	5.78798	1.72911	0.126772	0.655849	-5.09772
P48147	PREP	-0.495535	2.98653	-0.282773	0.78541	0.943352	-6.4378
O00170	AIP	-0.495094	4.4394	-1.83732	0.108137	0.639989	-4.95069
P60763	RAC3	-0.493348	4.8326	-2.61677	0.0341128	0.587959	-3.83583
Q8N8S7	ENAH	0.49159	5.61298	1.46715	0.185144	0.671765	-5.43775
P62244	RPS15A	-0.49111	5.30414	-1.84309	0.10722	0.638822	-4.94276
Q9Y3Y2	CHTOP	-0.491048	4.57359	-1.96707	0.0892594	0.623611	-4.77055
Q14978	NOLC1	-0.490984	4.77761	-1.59545	0.154	0.669875	-5.27439
Q9NQ89	C12orf4	-0.488368	5.38367	-1.28783	0.238153	0.671765	-5.65357
O15371	EIF3D	-0.487938	4.60688	-2.93366	0.0215393	0.581231	-3.37712
Q9UK76	JPT1	-0.486252	5.13541	-2.12052	0.0710776	0.623611	-4.55341
P48539	PCP4	0.48525	4.57254	1.96847	0.0890748	0.623611	-4.76859
Q96HC4	PDLIM5	-0.485029	4.73043	-1.55774	0.162614	0.669875	-5.32309
P02489	CRYAA	0.4848	4.49518	1.094	0.309643	0.673732	-5.86687
Q6ZVX7	NCCRP1	-0.484389	4.81865	-1.72389	0.127745	0.655849	-5.10473
O75400	PRPF40A	-0.479765	4.93572	-2.88463	0.0231121	0.581231	-3.44775
Q9UGI8	TES	-0.477203	5.25188	-2.35241	0.0503747	0.600288	-4.21973
P02452	COL1A1	0.474583	5.8363	1.84585	0.106785	0.638822	-4.93896
P61962	DCAF7	-0.47445	4.63905	-1.58406	0.156557	0.669875	-5.28916
P61956	SUMO2	-0.473569	5.36078	-3.20171	0.0147265	0.51971	-2.99455
Q96AY3	FKBP10	-0.473465	5.48714	-1.73808	0.125117	0.655849	-5.08566
Q13642	FHL1	-0.473165	5.27637	-2.44875	0.0436824	0.600288	-4.08
Q9Y6G9	DYNC1LI1	-0.472399	4.66422	-1.42713	0.195967	0.671765	-5.48726
P13674	P4HA1	-0.471481	5.3423	-2.80907	0.0257767	0.581231	-3.5569
Q9Y5M8	SRPRB	-0.470336	4.88732	-2.74135	0.0284386	0.581231	-3.65497
O14776	TCERG1	-0.470251	3.2308	-0.255002	0.805944	0.951905	-6.44603
O15372	EIF3H	-0.469604	4.91985	-2.5832	0.0358349	0.598847	-3.88463
Q02818	NUCB1	-0.466301	5.04702	-1.54845	0.164803	0.669875	-5.335
P04040	CAT	-0.46345	6.07703	-1.50859	0.174507	0.669875	-5.38572
Q9UI42	CPA4	0.461344	4.57812	2.32004	0.052851	0.600288	-4.26658
O60762	DPM1	-0.460776	5.23364	-4.02911	0.00484685	0.365483	-1.86927
O75533	SF3B1	-0.460707	5.45336	-3.0769	0.0175594	0.523097	-3.17186
P63000	RAC1	-0.460642	5.1424	-2.33488	0.0517003	0.600288	-4.2451
Q9ULC4	MCTS1	-0.460545	5.27328	-1.36587	0.213631	0.671765	-5.5616
P28161	GSTM2	-0.459484	4.96221	-2.47559	0.0419856	0.600288	-4.04102
O95433	AHSA1	-0.459224	5.57442	-4.3846	0.00310195	0.277223	-1.41759
O60841	EIF5B	-0.459213	4.62717	-1.22235	0.260564	0.671765	-5.72816
O43670	ZNF207	-0.457418	4.6736	-1.72928	0.126741	0.655849	-5.09749
Q5T8P6	RBM26	-0.45392	4.45589	-1.33918	0.221759	0.671765	-5.59342
Q9NQX3	GPHN	-0.453906	4.68313	-1.9614	0.0900127	0.623611	-4.7785
P43490	NAMPT	-0.452611	5.38423	-2.42986	0.0449188	0.600288	-4.10742
P26439	HSD3B2	0.452442	4.68111	1.20077	0.26833	0.671765	-5.75219
P08962	CD63	-0.449822	2.81413	-0.270484	0.794475	0.94581	-6.44154
P27695	APEX1	-0.449601	5.0972	-1.70371	0.13157	0.65701	-5.13175
Q93034	CUL5	-0.44924	2.95404	-0.260386	0.80195	0.949512	-6.4445
Q92734	TFG	0.449029	5.81783	1.94492	0.0922375	0.623611	-4.80156
P35520	CBS	-0.448663	5.31434	-2.64413	0.0327729	0.585836	-3.79608
A6NDG6	PGP	-0.448376	4.7899	-3.56957	0.00887565	0.475932	-2.48246
O94906	PRPF6	-0.447741	5.12054	-1.43608	0.1935	0.671765	-5.47626
O95232	LUC7L3	-0.447654	4.62257	-2.4679	0.0424649	0.600288	-4.05219
P55081	MFAP1	0.447495	3.33375	0.231371	0.823548	0.962334	-6.45238
Q9Y3B8	REXO2	-0.447183	3.12835	-0.24888	0.810494	0.954004	-6.44774
P15121	AKR1B1	0.446457	5.51765	1.1999	0.268644	0.671765	-5.75315
Q9NZT1	CALML5	-0.439306	5.67321	-2.98825	0.0199202	0.566661	-3.29869
O14654	IRS4	0.438781	5.85475	2.47645	0.0419324	0.600288	-4.03977
O43837	IDH3B	-0.438659	5.75483	-1.26163	0.246913	0.671765	-5.6837
Q7L1Q6	BZW1	-0.438599	5.19078	-1.20561	0.266571	0.671765	-5.74682
P18583	SON	-0.438134	5.32384	-3.31501	0.0125749	0.51971	-2.83505
P23368	ME2	-0.436447	4.88994	-1.73293	0.126065	0.655849	-5.09259
Q8N7X1	RBMXL3	-0.435595	5.07227	-1.49665	0.177513	0.669875	-5.40079
P46087	NOP2	-0.431954	5.15154	-3.20656	0.0146268	0.51971	-2.98769
Q13451	FKBP5	-0.431115	4.76402	-2.43443	0.0446166	0.600288	-4.10079
Q9Y4L1	HYOU1	-0.430417	5.57919	-2.62659	0.0336255	0.587882	-3.82156
O75556	SCGB2A1	0.42929	4.652	2.08962	0.0744158	0.623611	-4.59742
Q9UBB4	ATXN10	-0.429252	4.75062	-2.38463	0.048027	0.600288	-4.17304
Q9NQ29	LUC7L	-0.429012	5.70166	-1.38132	0.20905	0.671765	-5.54304
Q01780	EXOSC10	-0.427994	2.98041	-0.246984	0.811904	0.954337	-6.44826
Q9UHJ6	SHPK	0.427124	4.6016	1.44286	0.191648	0.671765	-5.46789
Q16401	PSMD5	-0.426165	4.51113	-1.8173	0.111373	0.645079	-4.97812
P13533	MYH6	0.425435	5.99445	1.66325	0.139568	0.66269	-5.18552
P09936	UCHL1	-0.424807	5.29629	-2.25843	0.0579099	0.610265	-4.35554
Q9BYJ1	ALOXE3	0.423927	4.78197	2.62175	0.0338647	0.587882	-3.82859
P12429	ANXA3	-0.423604	4.7407	-1.56958	0.159863	0.669875	-5.30786
P23469	PTPRE	0.422761	4.9094	0.80693	0.445868	0.730153	-6.13528
Q9HB71	CACYBP	-0.421888	5.16829	-1.59077	0.155046	0.669875	-5.28046
P51570	GALK1	-0.421717	5.42603	-2.73018	0.028905	0.581231	-3.67118
Q9UMS4	PRPF19	-0.420675	5.14406	-2.24416	0.05915	0.610265	-4.3761
P08243	ASNS	-0.420612	5.37238	-2.81875	0.0254181	0.581231	-3.5429
Q9UBT2	UBA2	-0.420372	4.96226	-1.1353	0.293083	0.671765	-5.82337
P07099	EPHX1	0.420014	5.58899	2.85145	0.0242447	0.581231	-3.49564
Q3SY69	ALDH1L2	-0.418789	4.55147	-1.37368	0.211305	0.671765	-5.55223
Q8TBC4	UBA3	-0.418317	4.41603	-1.88785	0.100364	0.632319	-4.88098
P52732	KIF11	-0.417023	4.92534	-1.64384	0.143565	0.664008	-5.21113
O75822	EIF3J	-0.41622	4.8183	-2.63287	0.0333178	0.586831	-3.81244
Q99733	NAP1L4	-0.41576	5.06769	-2.10897	0.0723076	0.623611	-4.56987
Q99715	COL12A1	0.41558	5.51148	2.13493	0.0695717	0.623611	-4.53283
O43815	STRN	-0.414677	4.65026	-2.65533	0.0322405	0.585836	-3.77981
P51116	FXR2	-0.413452	5.43657	-2.39377	0.0473818	0.600288	-4.15979
O00469	PLOD2	-0.413364	4.93223	-2.73587	0.0286666	0.581231	-3.66293
O75828	CBR3	-0.412737	4.88783	-1.86825	0.103313	0.634334	-4.90809
Q02218	OGDH	0.411203	5.18217	1.8016	0.113977	0.650813	-4.99957
P14543	NID1	-0.410512	4.80792	-1.194	0.270806	0.671765	-5.75968
O75179	ANKRD17	-0.408904	4.49148	-1.22548	0.25945	0.671765	-5.72464
O00330	PDHX	-0.408115	4.65118	-2.22515	0.0608442	0.616878	-4.40347
P61513	RPL37A	-0.407454	3.11952	-0.226374	0.827284	0.964198	-6.45365
Q99536	VAT1	-0.407098	5.50963	-2.3756	0.0486734	0.600288	-4.18613
Q86W42	THOC6	-0.406583	4.50545	-2.43539	0.0445531	0.600288	-4.09939
Q07157	TJP1	0.406543	4.91992	2.2976	0.0546392	0.600288	-4.299
Q9UNS2	COPS3	-0.405646	2.99426	-0.232407	0.822773	0.962042	-6.45212
Q9Y617	PSAT1	-0.40505	5.61605	-2.08335	0.0751122	0.623611	-4.60633
Q96A33	CCDC47	-0.404919	4.92911	-1.49244	0.178584	0.669875	-5.40608
P35968	KDR	-0.404725	5.79262	-1.24573	0.252364	0.671765	-5.70181
P54920	NAPA	-0.40401	4.96402	-1.78576	0.116663	0.650813	-5.02115
P50579	METAP2	-0.403865	5.03539	-1.03103	0.336332	0.680208	-5.93097
Q9UHG3	PCYOX1	0.403246	4.48906	2.05997	0.0777663	0.623611	-4.63953
Q15056	EIF4H	-0.40282	5.14089	-2.74687	0.0282113	0.581231	-3.64697
P27797	CALR	-0.401473	5.48694	-1.86022	0.104544	0.636912	-4.91916
Q96C23	GALM	-0.40052	4.52458	-1.46111	0.186743	0.671765	-5.44527
Q8IW75	SERPINA12	0.399898	4.85032	2.31357	0.0533605	0.600288	-4.27593
Q86V81	ALYREF	-0.399517	5.06583	-2.74747	0.0281869	0.581231	-3.64611
O60664	PLIN3	-0.399301	4.79811	-1.05606	0.325512	0.67712	-5.90582
P04114	APOB	-0.39893	5.66272	-1.60791	0.151248	0.669875	-5.25818
Q7L014	DDX46	-0.398077	4.98001	-2.41228	0.0461023	0.600288	-4.13295
O43809	NUDT21	0.396826	4.9037	1.23129	0.2574	0.671765	-5.71811
P07197	NEFM	-0.39675	6.65625	-1.55789	0.162581	0.669875	-5.32291
P05090	APOD	0.395761	4.86136	1.54911	0.164647	0.669875	-5.33416
P39687	ANP32A	-0.395658	5.42806	-2.23399	0.0600501	0.611396	-4.39074
P17812	CTPS1	-0.395209	5.57629	-4.38884	0.00308583	0.277223	-1.41233
P60866	RPS20	-0.394816	5.70402	-2.40851	0.0463594	0.600288	-4.1384
Q12874	SF3A3	-0.394779	5.09185	-1.94423	0.0923326	0.623611	-4.80253
Q7Z4V5	HDGFL2	-0.394738	5.05502	-1.15945	0.28374	0.671765	-5.79742
P98160	HSPG2	-0.394473	5.59251	-0.783778	0.458492	0.736075	-6.15409
P11310	ACADM	-0.394208	5.06748	-2.51711	0.0394929	0.600288	-3.98069
P52789	HK2	-0.393627	5.43348	-2.09688	0.0736183	0.623611	-4.5871
P47813	EIF1AX	-0.393326	5.33354	-2.55843	0.037163	0.600288	-3.92063
P61923	COPZ1	0.392603	5.0416	3.21357	0.014484	0.51971	-2.97779
Q96SI9	STRBP	-0.391995	5.2292	-1.33824	0.222047	0.671765	-5.59452
O00422	SAP18	-0.390274	4.96326	-1.05837	0.324529	0.67712	-5.90348
Q00765	REEP5	-0.389226	3.12172	-0.21412	0.836468	0.967225	-6.45664
O95782	AP2A1	-0.388636	5.22378	-2.1141	0.0717588	0.623611	-4.56256
Q86YZ3	HRNR	-0.388044	5.81312	-1.56711	0.160433	0.669875	-5.31104
Q9P2N5	RBM27	-0.387313	4.78557	-1.67555	0.137089	0.658957	-5.16923
P07864	LDHC	-0.387	5.79876	-1.81738	0.11136	0.645079	-4.97801
Q6NVV1	RPL13AP3	-0.386778	5.49605	-2.7976	0.0262084	0.581231	-3.57349
Q66K14	TBC1D9B	-0.386579	4.4816	-1.64083	0.144194	0.664008	-5.21509
P12882	MYH1	0.385666	6.10809	2.21357	0.0619	0.622353	-4.42013
Q8N1G2	CMTR1	-0.385577	4.64369	-1.20622	0.266349	0.671765	-5.74614
Q01082	SPTBN1	-0.385564	6.0923	-3.25265	0.013714	0.51971	-2.92265
Q49A26	GLYR1	-0.385144	4.42876	-2.06286	0.0774335	0.623611	-4.63543
O43663	PRC1	0.384475	5.21993	0.958613	0.369223	0.695872	-6.00122
Q9NW13	RBM28	-0.384427	4.97911	-2.18466	0.0646157	0.623611	-4.46163
P35080	PFN2	-0.384285	4.99907	-3.60078	0.0085099	0.466691	-2.43983
P23497	SP100	-0.383723	5.73419	-2.77079	0.0272476	0.581231	-3.61231
P62277	RPS13	-0.383235	5.56554	-3.37231	0.0116173	0.51971	-2.75497
Q9UNM6	PSMD13	-0.383211	4.79991	-1.2732	0.24301	0.671765	-5.67044
O15173	PGRMC2	-0.382119	4.94512	-2.33313	0.051835	0.600288	-4.24764
Q6UB35	MTHFD1L	-0.382103	5.32423	-2.43993	0.0442557	0.600288	-4.09281
O00303	EIF3F	-0.38185	5.97255	-0.844899	0.425694	0.717318	-6.10346
O75663	TIPRL	-0.38174	4.73053	-1.33852	0.221961	0.671765	-5.59419
Q9BXJ9	NAA15	-0.381572	5.26821	-1.33222	0.223922	0.671765	-5.60165
O15347	HMGB3	-0.3811	4.73836	-2.871	0.0235705	0.581231	-3.46742
Q9ULV4	CORO1C	0.379358	5.70355	1.69952	0.132378	0.65701	-5.13734
Q9BWF3	RBM4	-0.378304	5.06555	-2.67635	0.031265	0.585836	-3.74928
P60201	PLP1	0.377259	4.86082	0.786987	0.456727	0.735167	-6.15151
O15226	NKRF	-0.376711	3.00098	-0.21605	0.835019	0.967225	-6.45618
Q9BYD6	MRPL1	-0.37593	4.27138	-1.66217	0.139788	0.66269	-5.18695
P63098	PPP3R1	0.374907	4.40503	1.63408	0.145615	0.66578	-5.22395
Q9UQ16	DNM3	0.374583	5.63659	1.66912	0.13838	0.661209	-5.17775
O75937	DNAJC8	0.3744	5.12843	0.744423	0.480507	0.746468	-6.185
Q96EY1	DNAJA3	-0.374309	4.44083	-1.52542	0.170348	0.669875	-5.36439
Q15843	NEDD8	-0.373685	3.1626	-0.20651	0.842185	0.969095	-6.45841
P26640	VARS1	-0.372564	5.02295	-1.52983	0.169274	0.669875	-5.35878
O43765	SGTA	-0.371814	5.13911	-1.97207	0.0886005	0.623611	-4.76354
Q9UNF0	PACSIN2	-0.371253	4.6945	-1.31168	0.230411	0.671765	-5.6258
Q9UNZ2	NSFL1C	-0.370296	5.00446	-2.71634	0.0294933	0.585836	-3.69125
Q8WUA2	PPIL4	-0.370113	4.55148	-1.00237	0.349065	0.685907	-5.95923
Q8IWS0	PHF6	-0.369534	2.92731	-0.215507	0.835427	0.967225	-6.45631
P16401	H1-5	-0.369326	4.96218	-1.14496	0.289315	0.671765	-5.81303
Q9UI15	TAGLN3	-0.368537	4.58862	-1.92913	0.0944199	0.623611	-4.82361
Q9UI30	TRMT112	-0.36772	5.4824	-1.40829	0.201258	0.671765	-5.51032
O43776	NARS1	0.367133	5.47917	0.899104	0.398037	0.709553	-6.056
Q13200	PSMD2	-0.36603	5.33012	-1.56431	0.161083	0.669875	-5.31465
Q9BRX2	PELO	-0.365663	4.94378	-1.72913	0.126769	0.655849	-5.0977
Q9BZL1	UBL5	-0.365543	2.99272	-0.210726	0.839016	0.967756	-6.45743
P63167	DYNLL1	-0.3653	3.10914	-0.204766	0.843496	0.969679	-6.45881
P49321	NASP	-0.364805	5.55883	-2.25367	0.0583209	0.610265	-4.3624
P42771	CDKN2A	-0.363352	4.6716	-1.93301	0.0938794	0.623611	-4.8182
Q5D862	FLG2	0.363223	5.64316	2.02216	0.0822563	0.623611	-4.69303
Q5SW79	CEP170	-0.361442	4.45313	-0.85817	0.418798	0.713974	-6.09206
Q96EI5	TCEAL4	-0.361355	4.10776	-1.63816	0.144754	0.664825	-5.21859
Q99832	CCT7	-0.36114	5.86538	-3.36504	0.0117343	0.51971	-2.7651
Q9Y3U8	RPL36	-0.360344	5.41491	-2.30044	0.0544096	0.600288	-4.2949
P51572	BCAP31	-0.359825	5.15665	-1.21091	0.264654	0.671765	-5.74093
Q9Y4G6	TLN2	-0.359304	5.71285	-2.20276	0.062902	0.623611	-4.43566
Q5M9Q1	NKAPL	-0.359125	3.19913	-0.196306	0.849866	0.971448	-6.46069
O00767	SCD	0.359114	4.62455	1.43863	0.1928	0.671765	-5.47311
P13804	ETFA	-0.357768	5.24404	-1.40543	0.202069	0.671765	-5.5138
Q6EKJ0	GTF2IRD2B	-0.357701	5.04465	-2.15126	0.0679039	0.623611	-4.50949
Q13315	ATM	-0.356572	3.39479	-0.183247	0.859723	0.975164	-6.46343
P50502	ST13	-0.356393	5.44663	-2.45468	0.043302	0.600288	-4.0714
P78347	GTF2I	-0.355947	6.20966	-3.10938	0.0167704	0.51971	-3.12557
O75569	PRKRA	-0.355622	4.48264	-1.48682	0.180025	0.669875	-5.41315
Q16204	CCDC6	-0.354558	4.53629	-1.08061	0.315172	0.674559	-5.88073
P11171	EPB41	0.354276	5.06984	2.44098	0.0441868	0.600288	-4.09128
P23193	TCEA1	-0.354075	5.29336	-1.7178	0.128887	0.65701	-5.11289
P00918	CA2	-0.354014	5.48546	-1.89115	0.0998754	0.630888	-4.8764
Q9H2U2	PPA2	-0.353961	5.07054	-2.42838	0.0450171	0.600288	-4.10957
P13667	PDIA4	-0.353953	5.81715	-2.33781	0.0514768	0.600288	-4.24087
Q9H3N1	TMX1	-0.353303	4.9814	-2.07545	0.0759998	0.623611	-4.61757
Q96FW1	OTUB1	-0.353195	4.84927	-2.45231	0.0434533	0.600288	-4.07483
Q9UBI6	GNG12	-0.349875	4.45368	-1.19599	0.270075	0.671765	-5.75748
Q9NTK5	OLA1	-0.349258	5.11664	-1.44962	0.189818	0.671765	-5.45953
Q15286	RAB35	-0.348523	5.19698	-1.37541	0.21079	0.671765	-5.55015
Q14697	GANAB	-0.347252	5.46856	-1.67732	0.136736	0.658957	-5.16688
P48739	PITPNB	-0.347215	4.60791	-1.19552	0.270249	0.671765	-5.758
P50750	CDK9	-0.346869	5.04015	-2.11608	0.0715474	0.623611	-4.55973
P53985	SLC16A1	-0.346453	5.01651	-2.03875	0.0802563	0.623611	-4.6696
P00390	GSR	-0.346426	4.87294	-2.99144	0.0198299	0.566661	-3.29413
Q8WX93	PALLD	-0.346032	5.7162	-1.50635	0.175067	0.669875	-5.38855
Q9NVA2	SEPTIN11	-0.34592	5.04871	-1.73606	0.125489	0.655849	-5.08838
Q13283	G3BP1	-0.345298	4.91454	-1.36197	0.214803	0.671765	-5.56628
Q8NFI4	ST13P5	-0.344786	5.40888	-2.40908	0.0463207	0.600288	-4.13758
P15927	RPA2	-0.34452	5.1095	-1.78253	0.117217	0.650813	-5.02553
Q9H082	RAB33B	-0.34444	4.51672	-1.42651	0.196139	0.671765	-5.48802
P62841	RPS15	-0.34431	4.96596	-1.79699	0.114752	0.650813	-5.00585
P26641	EEF1G	-0.344181	5.69747	-2.69695	0.030339	0.585836	-3.71938
P98179	RBM3	-0.343719	4.85282	-1.78954	0.116016	0.650813	-5.016
P49458	SRP9	-0.343657	5.02426	-1.7346	0.125757	0.655849	-5.09034
Q14254	FLOT2	0.343169	2.86265	0.202898	0.844901	0.970121	-6.45923
Q9Y316	MEMO1	-0.342744	4.77646	-0.919079	0.388184	0.705137	-6.03791
P51114	FXR1	-0.342705	5.53342	-2.40264	0.0467639	0.600288	-4.14692
P30046	DDT	-0.342488	3.02581	-0.194967	0.850875	0.972141	-6.46098
P45974	USP5	-0.341439	4.74645	-1.14513	0.289252	0.671765	-5.81286
Q9BUP0	EFHD1	0.341338	4.62041	1.60061	0.152855	0.669875	-5.26769
Q2NL82	TSR1	-0.341252	4.53864	-1.51537	0.17282	0.669875	-5.37714
P11766	ADH5	-0.339958	4.93427	-1.19223	0.271457	0.671765	-5.76163
O00232	PSMD12	-0.339889	5.36429	-0.909222	0.393023	0.707564	-6.04687
Q9Y3A5	SBDS	-0.338851	4.98083	-1.5036	0.175757	0.669875	-5.39202
P09960	LTA4H	-0.338741	4.85382	-0.919454	0.388001	0.705137	-6.03757
Q9UQ35	SRRM2	-0.338389	5.87874	-3.10786	0.0168065	0.51971	-3.12773
Q9BZZ5	API5	-0.338338	5.03689	-2.29132	0.0551509	0.600288	-4.30808
P14649	MYL6B	-0.338058	5.77306	-1.28352	0.239573	0.671765	-5.65854
P42166	TMPO	-0.338001	5.04659	-2.59413	0.0352646	0.598847	-3.86874
Q9Y2L1	DIS3	-0.337706	5.09209	-1.92443	0.0950782	0.623611	-4.83015
Q01814	ATP2B2	-0.337606	4.828	-0.795499	0.452071	0.731757	-6.14462
Q6P2E9	EDC4	-0.337325	5.03132	-1.25187	0.250244	0.671765	-5.69482
Q9Y5K5	UCHL5	0.337296	5.01325	0.814867	0.441597	0.728846	-6.12873
Q01813	PFKP	-0.337025	4.63011	-0.886388	0.404404	0.711166	-6.06734
O95758	PTBP3	-0.336691	5.06972	-2.10451	0.0727882	0.623611	-4.57623
P48444	ARCN1	-0.334837	5.34978	-1.73926	0.124902	0.655849	-5.08407
P02679	FGG	0.33417	5.36606	1.64331	0.143676	0.664008	-5.21183
Q14CN2	CLCA4	-0.334097	4.79877	-0.808509	0.445016	0.729996	-6.13398
Q9NR30	DDX21	-0.334069	5.53877	-2.78608	0.0266498	0.581231	-3.59017
Q96KB5	PBK	-0.33387	4.9197	-2.09085	0.0742807	0.623611	-4.59568
O15498	YKT6	-0.332533	2.98446	-0.191938	0.85316	0.97383	-6.46163
Q12849	GRSF1	-0.332349	4.78568	-1.94856	0.0917418	0.623611	-4.79647
P02751	FN1	0.332237	5.55675	1.12836	0.295815	0.671765	-5.83076
Q9NPF4	OSGEP	0.331841	4.55435	0.878964	0.408156	0.711166	-6.07391
P53611	RABGGTB	-0.331822	4.97604	-2.1385	0.0692035	0.623611	-4.52773
P50440	GATM	-0.331469	5.11221	-1.53731	0.167466	0.669875	-5.34925
P07602	PSAP	-0.330782	5.57926	-2.54512	0.0378976	0.600288	-3.93998
P28340	POLD1	-0.330023	5.70236	-0.662033	0.528826	0.766861	-6.24526
P12110	COL6A2	0.32978	5.36672	0.526367	0.614656	0.81809	-6.33071
Q8TEX9	IPO4	-0.329499	4.57777	-2.57102	0.0364817	0.598847	-3.90233
Q6NZI2	CAVIN1	0.329011	3.03201	0.185999	0.857643	0.975164	-6.46287
P16219	ACADS	0.328298	4.44273	0.917034	0.389185	0.706092	-6.03978
O43143	DHX15	0.327567	6.27478	0.99984	0.350208	0.687034	-5.9617
Q96HE7	ERO1A	-0.326984	4.79294	-1.72537	0.127469	0.655849	-5.10275
Q6PKG0	LARP1	-0.326961	5.24985	-1.89289	0.0996193	0.630888	-4.87399
P49006	MARCKSL1	-0.326475	5.20155	-2.70963	0.0297833	0.585836	-3.70099
Q9UNH7	SNX6	-0.326349	4.98941	-1.47844	0.182189	0.669875	-5.42364
P09874	PARP1	-0.32602	5.70897	-2.02968	0.0813442	0.623611	-4.68242
Q8N3V7	SYNPO	-0.325637	4.83566	-0.964274	0.366566	0.695872	-5.99587
Q9NUJ1	ABHD10	-0.3256	4.99559	-0.919339	0.388057	0.705137	-6.03768
Q6DRA6	H2BC19P	-0.324548	5.20332	-2.52109	0.0392619	0.600288	-3.97491
P22735	TGM1	0.324208	5.29632	1.71033	0.130304	0.65701	-5.12291
Q9UBE0	SAE1	-0.323924	5.15512	-1.91262	0.0967542	0.624368	-4.84659
P16949	STMN1	-0.323816	5.70049	-2.16134	0.0668942	0.623611	-4.49505
Q02543	RPL18A	-0.323738	5.19965	-2.63903	0.0330185	0.585836	-3.80349
P23526	AHCY	-0.322412	5.84952	-2.57211	0.0364235	0.598847	-3.90075
Q9UKM9	RALY	-0.322269	5.75247	-1.05235	0.3271	0.677404	-5.90958
Q14157	UBAP2L	-0.322148	5.20217	-2.51786	0.0394488	0.600288	-3.97959
P26583	HMGB2	-0.321993	5.22301	-2.16522	0.0665101	0.623611	-4.48951
P19474	TRIM21	0.321793	6.34132	2.53934	0.0382213	0.600288	-3.94838
Q9Y696	CLIC4	-0.321577	4.57688	-1.18048	0.275808	0.671765	-5.77454
P54819	AK2	-0.321544	5.58704	-2.00714	0.0841106	0.623611	-4.71423
Q04760	GLO1	-0.320205	5.7793	-2.43264	0.0447348	0.600288	-4.10339
P06454	PTMA	-0.319702	5.92216	-2.18328	0.0647487	0.623611	-4.46361
Q09161	NCBP1	-0.319633	4.84759	-1.70217	0.131866	0.65701	-5.1338
O14964	HGS	-0.319163	4.60965	-1.50973	0.174222	0.669875	-5.38428
P13535	MYH8	0.319111	5.97131	1.79777	0.114621	0.650813	-5.00479
P07311	ACYP1	-0.31884	2.85831	-0.189242	0.855195	0.974281	-6.4622
Q08170	SRSF4	-0.31828	5.44768	-2.98459	0.0200248	0.566661	-3.30395
Q02790	FKBP4	-0.317814	5.57074	-1.75144	0.122691	0.655849	-5.06764
Q9UQ88	CDK11A	-0.317501	4.27778	-1.31732	0.228613	0.671765	-5.61919
P42167	TMPO	-0.317446	5.13549	-2.45206	0.0434696	0.600288	-4.0752
P05455	SSB	-0.31742	5.61006	-1.92058	0.0956221	0.623611	-4.83552
P54577	YARS1	-0.316475	5.63735	-1.69083	0.134068	0.65701	-5.14893
P78417	GSTO1	-0.316251	5.23693	-2.3621	0.0496567	0.600288	-4.20569
P42696	RBM34	0.316183	2.79415	0.190591	0.854176	0.974004	-6.46191
Q9HDC9	APMAP	-0.315217	5.00727	-1.99289	0.0859079	0.623611	-4.7343
P30419	NMT1	-0.315133	5.68473	-0.976401	0.360924	0.693483	-5.98432
Q96A72	MAGOHB	-0.314202	4.94517	-2.36544	0.0494114	0.600288	-4.20085
P10155	RO60	-0.313962	4.42554	-1.0661	0.321252	0.675834	-5.89561
O75190	DNAJB6	-0.313948	4.87058	-2.67324	0.0314077	0.585836	-3.75381
Q04206	RELA	-0.313329	3.3322	-0.166179	0.872645	0.975164	-6.46674
P04818	TYMS	-0.312235	4.48754	-1.79095	0.115776	0.650813	-5.01408
Q9NP79	VTA1	-0.311677	4.85813	-1.75196	0.122598	0.655849	-5.06694
Q02252	ALDH6A1	0.311278	5.40271	2.34337	0.0510539	0.600288	-4.23281
Q8NB90	AFG2A	-0.311244	5.28933	-2.64427	0.0327664	0.585836	-3.79588
Q8IZP2	ST13P4	-0.311119	5.31524	-2.24801	0.0588131	0.610265	-4.37056
Q58FG0	HSP90AA5P	-0.310541	5.9875	-2.35772	0.0499801	0.600288	-4.21204
Q13572	ITPK1	-0.31053	4.39499	-2.66323	0.0318701	0.585836	-3.76834
P50402	EMD	-0.309979	4.94775	-1.17959	0.27614	0.671765	-5.77551
Q6P6C2	ALKBH5	-0.309781	2.90805	-0.182398	0.860364	0.975164	-6.46361
P18669	PGAM1	-0.309689	5.7871	-2.34044	0.0512765	0.600288	-4.23706
P54578	USP14	-0.308657	3.4601	-0.159146	0.877982	0.977376	-6.46801
P19623	SRM	-0.307806	4.9446	-1.56739	0.160369	0.669875	-5.31068
Q13685	AAMP	-0.307487	4.73574	-1.7509	0.122788	0.655849	-5.06837
Q04637	EIF4G1	-0.307403	5.70106	-1.10358	0.305734	0.671897	-5.85687
Q9UBL6	CPNE7	-0.307237	5.49308	-1.12377	0.297634	0.671765	-5.83563
P53602	MVD	-0.307217	3.12653	-0.171308	0.868758	0.975164	-6.46578
O43252	PAPSS1	-0.306852	4.80769	-1.32195	0.227146	0.671765	-5.61376
P63244	RACK1	-0.306642	5.77439	-3.34853	0.0120049	0.51971	-2.78815
Q13573	SNW1	-0.306641	5.32132	-1.84647	0.106687	0.638822	-4.9381
Q9UMX0	UBQLN1	-0.306255	4.50168	-1.129	0.295562	0.671765	-5.83008
Q8N999	RLIG1	0.305689	4.65521	1.13731	0.292298	0.671765	-5.82123
C9JRZ8	AKR1B15	0.30494	5.00267	0.843601	0.426373	0.717562	-6.10457
P12532	CKMT1A	-0.30448	5.08931	-1.66259	0.139702	0.66269	-5.1864
O43175	PHGDH	-0.30398	6.33283	-3.09026	0.0172303	0.51971	-3.15281
Q96BW5	PTER	-0.303775	4.84993	-1.70449	0.131419	0.65701	-5.1307
Q9NYF8	BCLAF1	-0.30353	5.25081	-1.96761	0.0891881	0.623611	-4.76979
P09496	CLTA	-0.303433	4.99417	-2.04535	0.0794735	0.623611	-4.66025
Q96A32	MYL11	0.30343	4.89529	1.26199	0.246791	0.671765	-5.68329
Q9Y3C6	PPIL1	-0.303013	4.74776	-1.99884	0.0851527	0.623611	-4.72592
P36551	CPOX	-0.302465	4.98582	-1.85694	0.105052	0.636912	-4.92369
P10253	GAA	0.302019	4.96146	2.09783	0.0735142	0.623611	-4.58574
A0A0J9YX35	IGHV3-64D	-0.301529	5.5295	-1.01692	0.342555	0.681597	-5.94496
Q8WU90	ZC3H15	-0.301169	5.01295	-2.11912	0.0712255	0.623611	-4.5554
Q16527	CSRP2	-0.301028	4.81889	-1.83684	0.108212	0.639989	-4.95133
Q92541	RTF1	-0.300582	4.31828	-0.901283	0.396953	0.708505	-6.05404
P63208	SKP1	-0.299367	5.25494	-2.09241	0.0741081	0.623611	-4.59345
P33991	MCM4	-0.298989	5.08583	-1.87523	0.102253	0.634334	-4.89844
P56192	MARS1	-0.298696	5.18029	-2.68358	0.0309368	0.585836	-3.73879
P29966	MARCKS	-0.297653	5.06649	-1.53445	0.168155	0.669875	-5.35289
Q96E39	RBMXL1	-0.297522	5.22286	-2.0606	0.0776938	0.623611	-4.63864
Q4VC31	MIX23	0.296981	5.13592	0.573276	0.584134	0.804343	-6.30316
Q15185	PTGES3	-0.296879	5.31582	-1.81666	0.111479	0.645079	-4.979
P17858	PFKL	-0.296691	3.33426	-0.155202	0.880978	0.977938	-6.4687
Q9Y4W6	AFG3L2	-0.296511	4.72572	-0.676248	0.520277	0.762373	-6.2353
Q9Y6A4	CFAP20	-0.29646	2.80141	-0.179009	0.862927	0.975164	-6.46429
P07814	EPRS1	-0.296376	5.66692	-2.00459	0.08443	0.623611	-4.71783
Q96CN7	ISOC1	0.295756	4.82233	1.05359	0.326567	0.677404	-5.90832
Q15435	PPP1R7	-0.295699	4.86798	-1.27329	0.24298	0.671765	-5.67034
P53992	SEC24C	-0.295642	5.22234	-2.10334	0.072915	0.623611	-4.5779
P52565	ARHGDIA	-0.295493	5.62062	-2.0629	0.0774296	0.623611	-4.63539
P34949	MPI	-0.295187	4.25751	-0.931222	0.382284	0.699888	-6.02677
Q9BZE4	GTPBP4	0.294826	3.10954	0.160579	0.876894	0.977376	-6.46776
Q99613	EIF3C	-0.293464	5.44974	-1.43989	0.192456	0.671765	-5.47155
Q14247	CTTN	-0.293293	5.7209	-2.47707	0.0418938	0.600288	-4.03887
P49591	SARS1	-0.29327	5.06768	-1.71336	0.129728	0.65701	-5.11885
O43488	AKR7A2	0.293183	5.28059	0.92306	0.386243	0.703851	-6.03427
Q7Z6Z7	HUWE1	0.293075	4.80279	1.04549	0.330047	0.67846	-5.91649
Q86U42	PABPN1	-0.292831	4.58264	-1.68355	0.135499	0.65701	-5.15861
P22607	FGFR3	0.292212	4.58553	1.05195	0.327271	0.677404	-5.90998
P23381	WARS1	-0.291208	4.89934	-1.96372	0.0897038	0.623611	-4.77525
Q9H6N6	MYH16	0.290904	5.25914	1.15184	0.28666	0.671765	-5.80565
Q9UKX2	MYH2	0.290843	6.20368	1.75063	0.122837	0.655849	-5.06874
Q7Z739	YTHDF3	-0.290468	4.5738	-1.99006	0.0862682	0.623611	-4.73827
Q13177	PAK2	0.29033	5.34976	0.951276	0.372688	0.696589	-6.00812
Q86UP8	GTF2IRD2	-0.290075	5.54355	-1.57634	0.158312	0.669875	-5.29914
Q9Y333	LSM2	0.289989	3.30437	0.155073	0.881076	0.977938	-6.46872
P01591	JCHAIN	0.289563	2.74588	0.177371	0.864167	0.975164	-6.46461
Q13347	EIF3I	-0.289048	5.29644	-1.82634	0.1099	0.645079	-4.96574
P51858	HDGF	-0.288935	5.29283	-2.14778	0.0682554	0.623611	-4.51446
Q58FF6	HSP90AB4P	-0.28876	6.22754	-2.19789	0.0633582	0.623611	-4.44264
Q5T749	KPRP	0.288095	5.99207	1.11114	0.302682	0.671765	-5.84895
P15586	GNS	-0.287894	5.05994	-1.40731	0.201536	0.671765	-5.51152
Q96G03	PGM2	0.287863	5.14946	1.21783	0.262174	0.671765	-5.73321
Q9UJZ1	STOML2	-0.287694	4.87948	-1.06887	0.320084	0.675412	-5.89278
P20042	EIF2S2	-0.287585	5.19927	-1.79071	0.115817	0.650813	-5.01441
P40429	RPL13A	-0.2874	5.50754	-2.08115	0.0753588	0.623611	-4.60947
Q96QK1	VPS35	0.287179	5.20813	2.0162	0.0829871	0.623611	-4.70145
Q6UWP2	DHRS11	0.286877	2.74633	0.175815	0.865344	0.975164	-6.46491
P47914	RPL29	-0.286389	5.42228	-2.43661	0.0444734	0.600288	-4.09764
Q96IU4	ABHD14B	-0.286222	4.57584	-1.83355	0.108738	0.64153	-4.95585
Q13308	PTK7	-0.28525	4.53785	-0.967346	0.36513	0.695872	-5.99295
O15511	ARPC5	-0.285079	4.55792	-1.98274	0.0872108	0.623611	-4.74857
Q6IS14	EIF5AL1	-0.28483	5.29393	-2.25228	0.0584412	0.610265	-4.3644
Q6KB66	KRT80	0.284482	5.73214	2.33715	0.0515266	0.600288	-4.24182
P83881	RPL36A	-0.282982	4.89831	-1.40961	0.200882	0.671765	-5.50871
P42357	HAL	0.282765	5.21395	0.63305	0.546525	0.781721	-6.26499
Q07866	KLC1	-0.282669	4.82049	-1.46305	0.186228	0.671765	-5.44286
Q15287	RNPS1	-0.282561	5.46254	-0.732014	0.487592	0.749896	-6.19446
P61758	VBP1	-0.281812	4.98161	-1.1622	0.282695	0.671765	-5.79445
P06396	GSN	0.281712	5.15866	1.13017	0.295099	0.671765	-5.82883
Q9Y394	DHRS7	-0.281656	4.55142	-1.01565	0.343122	0.681597	-5.94621
Q06323	PSME1	-0.280887	4.8845	-1.47236	0.183775	0.671205	-5.43124
Q7Z2W4	ZC3HAV1	-0.280709	4.96559	-1.67217	0.137767	0.659588	-5.17372
Q99439	CNN2	0.280415	3.34133	0.148241	0.886271	0.980469	-6.46987
Q8WXF1	PSPC1	-0.280414	5.346	-0.676929	0.51987	0.762373	-6.23482
P62913	RPL11	-0.280361	5.70097	-2.36318	0.0495773	0.600288	-4.20413
Q99729	HNRNPAB	-0.279278	5.37148	-1.93326	0.0938438	0.623611	-4.81784
P52701	MSH6	-0.279224	4.84378	-1.37922	0.209667	0.671765	-5.54556
P16403	H1-2	-0.278917	6.29618	-1.87681	0.102015	0.634334	-4.89626
P05556	ITGB1	0.278642	5.20605	1.02719	0.338018	0.680264	-5.93479
Q92973	TNPO1	-0.278492	5.2823	-2.23906	0.0596003	0.611396	-4.38345
Q92616	GCN1	0.278277	5.45404	1.68838	0.134548	0.65701	-5.15218
P07205	PGK2	-0.277659	5.83578	-2.01981	0.0825441	0.623611	-4.69636
O00233	PSMD9	-0.277654	4.37172	-2.11808	0.0713353	0.623611	-4.55688
Q5SSJ5	HP1BP3	0.277499	5.30766	1.67383	0.137434	0.6593	-5.17151
P35609	ACTN2	0.277171	5.86779	2.09892	0.0733955	0.623611	-4.58419
A0AVT1	UBA6	-0.277166	4.98281	-1.13076	0.294867	0.671765	-5.8282
P62266	RPS23	-0.277048	5.28374	-2.7341	0.0287404	0.581231	-3.66549
P31939	ATIC	-0.276912	5.56949	-1.25211	0.250162	0.671765	-5.69455
Q8TCS8	PNPT1	-0.276805	4.87922	-1.31849	0.22824	0.671765	-5.61782
P10412	H1-4	-0.276659	6.29295	-1.91448	0.0964886	0.624368	-4.844
Q13155	AIMP2	-0.276579	4.97241	-1.08334	0.314037	0.674559	-5.87791
Q12797	ASPH	-0.276378	5.08872	-1.57412	0.158819	0.669875	-5.302
Q00534	CDK6	-0.276017	4.98981	-1.76977	0.119435	0.655849	-5.04285
Q5RKV6	EXOSC6	-0.275995	4.79132	-1.62361	0.147846	0.669875	-5.23768
P15531	NME1	-0.275709	5.82757	-1.57546	0.158512	0.669875	-5.30027
O43813	LANCL1	-0.275496	5.11211	-2.59736	0.0350977	0.598847	-3.86404
P61158	ACTR3	-0.2754	5.31408	-1.68165	0.135876	0.657053	-5.16114
P61254	RPL26	-0.275327	5.65853	-2.21011	0.0622189	0.622963	-4.4251
P13639	EEF2	-0.275241	6.49244	-2.30914	0.0537121	0.600288	-4.28233
Q9BW61	DDA1	-0.274897	5.13892	-1.59853	0.153315	0.669875	-5.27039
O95816	BAG2	-0.274837	5.23205	-2.13359	0.0697106	0.623611	-4.53475
P62750	RPL23A	-0.274336	5.87886	-2.54589	0.0378545	0.600288	-3.93886
P35573	AGL	-0.274114	5.30466	-0.666487	0.526138	0.76488	-6.24216
Q6GMV3	PTRHD1	-0.273922	4.86699	-1.07909	0.315805	0.674559	-5.88229
Q6L8Q7	PDE12	-0.273912	3.20713	-0.15006	0.884887	0.979681	-6.46957
Q99460	PSMD1	-0.273581	6.4005	-0.753735	0.475235	0.742998	-6.17781
P13010	XRCC5	-0.273221	5.29305	-1.39129	0.206137	0.671765	-5.53098
Q9BQ39	DDX50	0.27302	5.78666	0.468182	0.653674	0.849519	-6.36184
Q9UHD1	CHORDC1	-0.272914	5.11104	-1.65115	0.142048	0.664008	-5.2015
Q9UQE7	SMC3	-0.271651	5.61878	-2.00272	0.0846637	0.623611	-4.72045
Q08752	PPID	-0.271587	5.07538	-1.00975	0.34575	0.682738	-5.95201
Q8TD47	RPS4Y2	-0.271234	5.80046	-1.59895	0.153222	0.669875	-5.26984
Q4G0J3	LARP7	0.271147	2.75584	0.165818	0.872919	0.975164	-6.46681
P05089	ARG1	0.270956	5.67251	2.32944	0.0521192	0.600288	-4.25298
P46778	RPL21	-0.270829	5.32715	-2.47515	0.0420127	0.600288	-4.04166
Q9Y3F4	STRAP	-0.270819	5.42322	-2.30929	0.0537002	0.600288	-4.28212
P48634	PRRC2A	-0.270153	3.08942	-0.151764	0.883591	0.979681	-6.46929
Q15155	NOMO1	-0.269997	5.04477	-1.41453	0.199492	0.671765	-5.50271
Q13409	DYNC1I2	-0.269742	5.29175	-1.02786	0.337722	0.680236	-5.93412
Q03252	LMNB2	0.269546	5.48804	1.18407	0.274473	0.671765	-5.7706
P30101	PDIA3	-0.269373	6.09037	-1.95052	0.0914761	0.623611	-4.79373
Q9NZL9	MAT2B	-0.269364	4.97775	-1.97489	0.0882307	0.623611	-4.75958
Q9BXR0	QTRT1	-0.269257	4.52488	-1.31542	0.229216	0.671765	-5.62142
P15313	ATP6V1B1	-0.269059	4.81008	-1.0494	0.328364	0.677794	-5.91255
P14174	MIF	-0.268742	4.88777	-2.01222	0.0834788	0.623611	-4.70706
P22492	H1-6	-0.268505	5.87545	-1.91136	0.0969347	0.624368	-4.84834
P68036	UBE2L3	-0.268425	4.84697	-1.1925	0.271356	0.671765	-5.76133
Q10567	AP1B1	-0.268392	5.05866	-1.3864	0.207561	0.671765	-5.5369
Q02878	RPL6	-0.268272	5.94846	-2.23485	0.059974	0.611396	-4.38951
P62826	RAN	-0.268156	5.80305	-1.57058	0.159632	0.669875	-5.30657
Q9UL25	RAB21	-0.267862	4.57394	-1.3355	0.2229	0.671765	-5.59778
Q9Y490	TLN1	-0.267661	6.02642	-0.83711	0.429779	0.720558	-6.11009
P31146	CORO1A	0.267105	4.16702	1.59742	0.153563	0.669875	-5.27184
Q13617	CUL2	-0.266892	5.13676	-1.97518	0.0881928	0.623611	-4.75917
P78344	EIF4G2	-0.266511	4.50388	-1.36538	0.21378	0.671765	-5.5622
Q8IY81	FTSJ3	-0.266495	5.29932	-1.10795	0.303968	0.671897	-5.8523
P62081	RPS7	-0.266272	5.48206	-1.3927	0.205729	0.671765	-5.52927
P62633	CNBP	-0.265319	4.86994	-1.48844	0.179609	0.669875	-5.41112
P04080	CSTB	-0.265164	5.19499	-1.51494	0.172926	0.669875	-5.37768
Q7Z4H3	HDDC2	-0.265102	4.65346	-0.906867	0.394186	0.708075	-6.04901
Q16720	ATP2B3	-0.264745	5.24999	-0.731453	0.487914	0.749896	-6.19489
P61247	RPS3A	-0.264475	5.97303	-2.28565	0.0556167	0.600288	-4.31626
P63241	EIF5A	-0.263889	5.72954	-1.90693	0.0975727	0.626178	-4.85451
Q7L2E3	DHX30	-0.263688	5.27573	-0.779914	0.460622	0.736563	-6.15718
P12955	PEPD	-0.263598	4.91692	-1.38897	0.206813	0.671765	-5.53379
Q9H074	PAIP1	-0.263467	4.4757	-1.30999	0.230952	0.671765	-5.62778
O43390	HNRNPR	-0.263168	5.66177	-2.24382	0.0591803	0.610265	-4.37659
B2RPK0	HMGB1P1	-0.262672	5.53497	-1.55142	0.1641	0.669875	-5.3312
P37837	TALDO1	-0.262575	5.81034	-1.96177	0.0899643	0.623611	-4.77799
P40939	HADHA	-0.262572	5.65915	-1.36775	0.213071	0.671765	-5.55936
P25786	PSMA1	-0.262532	5.44591	-1.81701	0.111421	0.645079	-4.97852
Q9UQ80	PA2G4	-0.262524	5.95645	-1.74855	0.123213	0.655849	-5.07155
Q00341	HDLBP	0.262137	5.5077	0.800068	0.449584	0.731111	-6.1409
Q6ZU15	SEPTIN14	-0.261346	4.71856	-1.11696	0.300345	0.671765	-5.84282
Q9UKK9	NUDT5	-0.261157	5.0415	-1.51584	0.172703	0.669875	-5.37654
P17844	DDX5	-0.260997	6.13457	-1.99957	0.0850605	0.623611	-4.72489
O95757	HSPA4L	-0.260833	5.79728	-2.73518	0.0286954	0.581231	-3.66393
P49773	HINT1	-0.260784	5.29184	-1.41909	0.19821	0.671765	-5.49713
P18621	RPL17	-0.260431	5.61314	-1.8064	0.113174	0.650813	-4.99302
Q9Y2W2	WBP11	-0.259676	2.74983	-0.159143	0.877984	0.977376	-6.46801
O14979	HNRNPDL	-0.259398	5.46628	-1.9239	0.095154	0.623611	-4.8309
Q1KMD3	HNRNPUL2	0.259167	4.80148	0.801745	0.448674	0.730871	-6.13953
P12004	PCNA	-0.259163	6.13823	-2.32696	0.0523111	0.600288	-4.25656
O94979	SEC31A	-0.25913	3.19666	-0.141423	0.891461	0.980469	-6.47097
Q15907	RAB11B	-0.259116	5.42766	-1.59609	0.153857	0.669875	-5.27356
Q9NP72	RAB18	0.258826	3.21418	0.138391	0.893772	0.980469	-6.47144
Q9UNX3	RPL26L1	-0.258734	5.51154	-1.93599	0.0934655	0.623611	-4.81403
P99999	CYCS	-0.258674	4.89855	-1.11522	0.301044	0.671765	-5.84466
Q6Y7W6	GIGYF2	-0.258004	4.63567	-0.840837	0.427821	0.719048	-6.10692
P63010	AP2B1	-0.257722	4.95049	-1.13663	0.292564	0.671765	-5.82195
P28331	NDUFS1	-0.257151	4.79803	-0.673182	0.522114	0.762373	-6.23747
P16402	H1-3	-0.257054	6.31187	-1.8305	0.109228	0.64285	-4.96004
P30837	ALDH1B1	-0.257024	4.92686	-1.32634	0.225764	0.671765	-5.60859
Q9Y3I0	RTCB	-0.256828	5.60938	-2.18659	0.0644308	0.623611	-4.45886
Q96DU9	PABPC5	-0.256773	5.31139	-2.11689	0.0714621	0.623611	-4.55859
P05198	EIF2S1	-0.256758	5.39817	-1.70978	0.130409	0.65701	-5.12364
P49589	CARS1	-0.256396	5.57527	-0.830653	0.433186	0.723375	-6.11554
O95394	PGM3	-0.25634	4.61383	-1.29274	0.236542	0.671765	-5.64788
Q02413	DSG1	0.256038	6.21387	1.35567	0.216706	0.671765	-5.57381
P54727	RAD23B	-0.255177	5.41384	-1.79406	0.115248	0.650813	-5.00985
Q9Y4D8	HECTD4	-0.255021	5.10538	-0.953278	0.37174	0.696589	-6.00624
Q58FF7	HSP90AB3P	-0.255003	6.3116	-1.87266	0.102642	0.634334	-4.902
Q15427	SF3B4	-0.254641	4.41014	-2.15072	0.0679581	0.623611	-4.51025
P42025	ACTR1B	-0.254117	4.86817	-1.73306	0.126041	0.655849	-5.09241
Q08209	PPP3CA	-0.254026	5.52807	-0.789039	0.455602	0.735167	-6.14985
Q99471	PFDN5	-0.253928	2.83061	-0.151118	0.884083	0.979681	-6.4694
Q9P2R7	SUCLA2	-0.253875	4.99971	-1.53754	0.16741	0.669875	-5.34895
P29692	EEF1D	-0.2537	5.49466	-2.18457	0.0646251	0.623611	-4.46177
Q96RP9	GFM1	0.253272	4.75384	0.940731	0.377711	0.699768	-6.01796
P49755	TMED10	-0.25327	4.92196	-1.94416	0.0923414	0.623611	-4.80262
P61163	ACTR1A	-0.253192	5.37871	-1.455	0.188372	0.671765	-5.45286
P29401	TKT	-0.253177	6.05431	-1.78126	0.117437	0.650813	-5.02726
P31483	TIA1	-0.252872	5.31359	-1.04079	0.33208	0.679624	-5.92122
Q96AG4	LRRC59	-0.252539	5.45554	-1.17556	0.277646	0.671765	-5.77991
Q92777	SYN2	-0.252495	3.29459	-0.135342	0.896095	0.980469	-6.47191
P36578	RPL4	-0.251873	5.98803	-2.51061	0.0398726	0.600288	-3.99013
P62906	RPL10A	-0.251415	5.77824	-2.5043	0.0402448	0.600288	-3.9993
Q15369	ELOC	-0.251034	6.26696	-2.19565	0.0635697	0.623611	-4.44586
P62280	RPS11	-0.25078	5.72391	-2.24787	0.0588252	0.610265	-4.37076
P50914	RPL14	-0.250634	5.59914	-2.01258	0.0834346	0.623611	-4.70656
P49721	PSMB2	-0.25056	5.2864	-2.48153	0.0416191	0.600288	-4.03239
O75351	VPS4B	-0.249961	3.00921	-0.143648	0.889767	0.980469	-6.47062
Q96SW2	CRBN	0.249888	5.64257	1.89428	0.0994143	0.630888	-4.87206
Q9Y265	RUVBL1	-0.24906	5.77241	-1.93431	0.0936979	0.623611	-4.81637
O94760	DDAH1	-0.248864	5.01492	-1.2246	0.259764	0.671765	-5.72563
Q96JK2	DCAF5	-0.247778	5.68908	-1.94843	0.091759	0.623611	-4.79665
Q96AE4	FUBP1	-0.247518	5.38333	-1.6414	0.144076	0.664008	-5.21434
Q14624	ITIH4	0.246779	3.31992	0.128382	0.901404	0.981241	-6.47293
P31948	STIP1	-0.246776	5.97233	-2.03402	0.0808217	0.623611	-4.67629
P61020	RAB5B	0.246555	5.29418	0.753174	0.475551	0.742998	-6.17824
Q9NQW7	XPNPEP1	-0.246419	4.90952	-1.39571	0.204859	0.671765	-5.52562
Q9GZT9	EGLN1	-0.246166	3.54581	-0.12327	0.905307	0.982242	-6.47364
P42677	RPS27	-0.246078	5.61475	-2.10126	0.0731411	0.623611	-4.58086
Q8IYS1	PM20D2	-0.245852	4.72832	-0.969815	0.36398	0.695872	-5.9906
O75608	LYPLA1	-0.245493	4.88699	-2.05223	0.0786652	0.623611	-4.6505
Q9P2J5	LARS1	-0.24549	5.43944	-1.94248	0.0925719	0.623611	-4.80497
O00148	DDX39A	-0.245421	5.73967	-1.85122	0.105941	0.638822	-4.93156
P35908	KRT2	0.244704	7.81751	2.26995	0.0569281	0.610265	-4.33892
O60763	USO1	-0.24458	4.79292	-0.765748	0.468491	0.741865	-6.16842
P15880	RPS2	-0.244541	5.85189	-2.04354	0.079687	0.623611	-4.66281
Q9UN37	VPS4A	-0.243882	4.84447	-1.32589	0.225905	0.671765	-5.60912
P61026	RAB10	-0.243129	5.39505	-1.2637	0.246209	0.671765	-5.68133
Q5XKE5	KRT79	0.242834	6.90843	2.64259	0.0328469	0.585836	-3.79832
Q8IWX8	CHERP	-0.24277	3.01833	-0.138354	0.8938	0.980469	-6.47145
P35237	SERPINB6	0.242762	4.68249	1.04974	0.328221	0.677794	-5.91222
O15269	SPTLC1	-0.242753	5.26195	-1.26539	0.245639	0.671765	-5.6794
Q13148	TARDBP	-0.242623	4.83418	-1.21411	0.263505	0.671765	-5.73736
O60716	CTNND1	-0.242498	5.29806	-1.92255	0.0953441	0.623611	-4.83278
P57721	PCBP3	-0.241661	5.64758	-2.11161	0.0720249	0.623611	-4.56612
Q13428	TCOF1	0.24161	5.4094	0.87793	0.40868	0.711166	-6.07482
Q99615	DNAJC7	-0.241455	5.662	-1.33697	0.222443	0.671765	-5.59604
P46776	RPL27A	-0.241206	5.52646	-2.06317	0.0773982	0.623611	-4.635
P11172	UMPS	-0.240956	4.47919	-1.12466	0.297281	0.671765	-5.83469
Q658P3	STEAP3	0.240631	4.54789	1.27305	0.243062	0.671765	-5.67062
P63220	RPS21	-0.240609	5.42149	-2.1466	0.0683754	0.623611	-4.51615
Q6ZV73	FGD6	0.240314	4.78486	1.36036	0.215289	0.671765	-5.56821
P17174	GOT1	-0.240269	5.31668	-1.54433	0.165783	0.669875	-5.34028
P12036	NEFH	0.239372	6.11543	1.3692	0.212636	0.671765	-5.55761
P61353	RPL27	-0.23936	5.77331	-2.29507	0.0548447	0.600288	-4.30266
P15090	FABP4	-0.239291	4.61254	-0.903484	0.39586	0.708439	-6.05206
P48643	CCT5	-0.239265	6.0411	-1.78331	0.117084	0.650813	-5.02448
Q13561	DCTN2	-0.238951	5.19095	-2.03156	0.0811177	0.623611	-4.67977
P55196	AFDN	-0.23887	5.23116	-1.24363	0.253092	0.671765	-5.70419
P11586	MTHFD1	0.23858	6.23781	1.17396	0.278249	0.671765	-5.78167
O95573	ACSL3	-0.238542	5.21407	-0.701117	0.505533	0.758426	-6.21744
P04075	ALDOA	-0.238445	6.53304	-1.79314	0.115404	0.650813	-5.0111
Q7Z794	KRT77	0.238438	7.05521	1.73733	0.125256	0.655849	-5.08667
Q15637	SF1	-0.237842	4.98267	-1.99936	0.0850865	0.623611	-4.72518
Q9BXP5	SRRT	-0.237826	5.1685	-1.00953	0.345852	0.682738	-5.95223
Q96CX2	KCTD12	-0.237788	4.82488	-0.775209	0.463226	0.737973	-6.16093
P60520	GABARAPL2	0.237774	4.16557	1.54475	0.165682	0.669875	-5.33973
P42126	ECI1	-0.237761	5.08973	-1.40537	0.202088	0.671765	-5.51388
P61160	ACTR2	-0.237413	5.49266	-1.77615	0.118322	0.653341	-5.0342
P15311	EZR	-0.237295	5.93489	-1.50194	0.176176	0.669875	-5.39412
P12268	IMPDH2	-0.237256	5.47473	-1.32973	0.2247	0.671765	-5.60459
Q9H936	SLC25A22	0.237122	4.24157	1.03372	0.335158	0.680186	-5.92829
P30520	ADSS2	-0.237031	4.71875	-1.47202	0.183865	0.671205	-5.43168
Q5T4S7	UBR4	-0.236844	4.84455	-1.27744	0.241595	0.671765	-5.66556
P12111	COL6A3	0.236842	5.8038	0.76081	0.471256	0.74209	-6.17229
Q9Y6E2	BZW2	-0.236591	4.80989	-1.07679	0.316764	0.674559	-5.88466
P82979	SARNP	-0.236433	5.04766	-1.22056	0.2612	0.671765	-5.73016
P01023	A2M	0.236376	4.80539	0.615413	0.557468	0.787356	-6.2766
O00273	DFFA	-0.236226	5.01774	-2.01916	0.0826234	0.623611	-4.69727
Q9Y230	RUVBL2	-0.236159	5.75391	-2.08757	0.0746429	0.623611	-4.60034
P38117	ETFB	-0.235735	5.26905	-1.33484	0.223103	0.671765	-5.59855
Q00536	CDK16	-0.235345	4.85278	-1.9146	0.0964719	0.624368	-4.84384
Q5T750	KPLCE	0.23534	5.35838	0.610937	0.560266	0.787616	-6.27951
Q12906	ILF3	-0.235299	5.83992	-1.92099	0.0955646	0.623611	-4.83495
P38919	EIF4A3	0.235205	6.12273	1.07512	0.317461	0.674559	-5.88637
P05976	MYL1	-0.235058	5.58899	-1.11876	0.299628	0.671765	-5.84093
Q8NBS9	TXNDC5	-0.234963	5.24235	-1.2733	0.242978	0.671765	-5.67033
P49327	FASN	-0.234775	5.92735	-1.39316	0.205596	0.671765	-5.52871
O75947	ATP5PD	-0.234638	4.89782	-1.03334	0.335324	0.680186	-5.92867
Q13435	SF3B2	-0.234451	5.44529	-1.35969	0.215489	0.671765	-5.569
P21912	SDHB	0.234082	4.90841	1.11262	0.302087	0.671765	-5.8474
Q9BTT0	ANP32E	-0.234059	2.82973	-0.140421	0.892224	0.980469	-6.47113
P14678	SNRPB	-0.233857	5.42351	-1.75159	0.122665	0.655849	-5.06745
O60506	SYNCRIP	-0.233829	5.54633	-2.06864	0.0767719	0.623611	-4.62724
P68402	PAFAH1B2	-0.232813	3.12348	-0.129268	0.900728	0.981241	-6.4728
P00338	LDHA	-0.231836	6.26004	-1.47791	0.182327	0.669875	-5.42431
Q15054	POLD3	-0.231644	5.56684	-0.717509	0.495962	0.753682	-6.20536
P12273	PIP	0.231217	5.10846	1.65129	0.142018	0.664008	-5.20131
P54707	ATP12A	-0.230254	5.61499	-1.21135	0.264498	0.671765	-5.74044
Q9Y623	MYH4	0.230202	6.05625	1.04373	0.33081	0.679358	-5.91827
O15355	PPM1G	-0.230155	4.99907	-0.875412	0.409959	0.711166	-6.07703
Q00872	MYBPC1	0.229913	4.93737	0.779368	0.460924	0.736563	-6.15762
P13797	PLS3	-0.229784	5.9901	-1.88487	0.100808	0.633461	-4.88511
P24539	ATP5PB	-0.22956	3.1522	-0.126524	0.902822	0.981241	-6.47319
P31944	CASP14	0.229395	5.59334	1.7017	0.131958	0.65701	-5.13444
Q8WWI1	LMO7	0.229094	4.73512	0.621747	0.553523	0.784754	-6.27247
Q15436	SEC23A	-0.228891	5.93238	-1.05762	0.32485	0.67712	-5.90424
P47755	CAPZA2	0.228562	3.39089	0.119049	0.908532	0.983529	-6.47421
Q9BV38	WDR18	0.22836	4.94145	0.600084	0.567085	0.791047	-6.28646
Q9HC38	GLOD4	-0.228204	5.23848	-1.11847	0.299744	0.671765	-5.84123
O14974	PPP1R12A	0.228177	5.20114	0.47621	0.648218	0.845453	-6.35775
P17980	PSMC3	-0.228132	5.4076	-1.70076	0.132138	0.65701	-5.13568
P30154	PPP2R1B	0.227989	5.39038	1.06653	0.321071	0.675834	-5.89517
Q96DH6	MSI2	0.227827	2.95694	0.132354	0.898374	0.981241	-6.47235
P52209	PGD	-0.227809	5.51957	-1.48208	0.181246	0.669875	-5.41909
P52292	KPNA2	-0.227698	5.31393	-1.35531	0.216814	0.671765	-5.57423
Q14764	MVP	-0.227598	4.95317	-1.10284	0.306037	0.671897	-5.85765
O95678	KRT75	0.227267	6.79831	2.38698	0.0478606	0.600288	-4.16964
O94919	ENDOD1	0.227011	2.83295	0.135632	0.895874	0.980469	-6.47186
Q07666	KHDRBS1	-0.226937	5.27327	-1.05181	0.327332	0.677404	-5.91012
P01024	C3	0.22685	5.74674	0.851511	0.422248	0.71702	-6.0978
P29218	IMPA1	-0.226833	4.843	-1.86571	0.103701	0.635103	-4.9116
P56134	ATP5MF	-0.22627	2.87132	-0.13424	0.896936	0.980469	-6.47207
Q9NR12	PDLIM7	-0.226247	4.71721	-0.795345	0.452155	0.731757	-6.14475
P09497	CLTB	-0.225939	5.01332	-1.23132	0.257391	0.671765	-5.71808
P19087	GNAT2	-0.225882	4.95493	-1.56135	0.161771	0.669875	-5.31845
P30050	RPL12	-0.225735	6.00247	-2.05292	0.0785857	0.623611	-4.64954
Q4VXU2	PABPC1L	-0.224984	5.59944	-1.16998	0.279747	0.671765	-5.786
Q5JXB2	UBE2NL	-0.224963	5.22412	-1.34448	0.220122	0.671765	-5.58712
P31153	MAT2A	-0.224823	5.26035	-1.37186	0.211845	0.671765	-5.55442
Q9NVE7	PANK4	0.224732	4.84115	1.1512	0.286907	0.671765	-5.80634
P20930	FLG	-0.224539	5.9562	-0.888721	0.40323	0.711166	-6.06527
Q9GZT3	SLIRP	-0.224448	4.69384	-0.888126	0.403529	0.711166	-6.0658
P62306	SNRPF	-0.224432	5.11272	-2.07376	0.0761906	0.623611	-4.61997
P46779	RPL28	-0.22427	5.38268	-1.19863	0.269111	0.671765	-5.75456
O75347	TBCA	-0.223847	5.45927	-1.68307	0.135595	0.65701	-5.15925
P53990	IST1	-0.223341	4.6684	-0.984766	0.357071	0.692634	-5.97629
P27816	MAP4	0.223035	5.77942	0.553352	0.596993	0.807919	-6.31512
P01834	IGKC	0.222744	5.53677	0.912832	0.391246	0.707416	-6.0436
Q15388	TOMM20	-0.222699	2.96875	-0.129299	0.900705	0.981241	-6.4728
P20020	ATP2B1	-0.222254	5.32571	-1.1326	0.294144	0.671765	-5.82625
P62263	RPS14	-0.221983	5.74262	-1.7404	0.124694	0.655849	-5.08254
Q01130	SRSF2	-0.221899	5.51333	-1.20522	0.266713	0.671765	-5.74726
P25685	DNAJB1	-0.221719	5.09636	-1.85388	0.105527	0.638187	-4.9279
Q5TFE4	NT5DC1	-0.221575	3.17278	-0.12171	0.906499	0.983093	-6.47386
O75821	EIF3G	-0.221498	5.05386	-1.30374	0.232962	0.671765	-5.63507
Q9UNN5	FAF1	-0.221261	4.84661	-1.51334	0.173325	0.669875	-5.37972
Q8NC51	SERBP1	-0.221189	5.8423	-1.4357	0.193604	0.671765	-5.47672
P51149	RAB7A	-0.221059	5.48868	-1.49982	0.176712	0.669875	-5.3968
Q96BM9	ARL8A	-0.220975	4.83387	-0.706545	0.502351	0.756777	-6.21346
Q9NYL9	TMOD3	0.220933	5.38215	1.15514	0.285389	0.671765	-5.80208
P32969	RPL9	-0.220719	5.1085	-1.0731	0.318305	0.674559	-5.88844
Q13162	PRDX4	-0.219903	5.93855	-2.06174	0.0775624	0.623611	-4.63702
Q9UKX3	MYH13	0.219625	6.10665	1.65448	0.141362	0.664008	-5.19711
Q13126	MTAP	-0.219489	4.95267	-0.978899	0.35977	0.693483	-5.98193
Q99653	CHP1	-0.219475	5.00075	-1.68829	0.134566	0.65701	-5.15231
Q14008	CKAP5	-0.219218	5.32876	-1.97678	0.0879839	0.623611	-4.75693
Q01469	FABP5	-0.219123	5.23564	-1.5682	0.160183	0.669875	-5.30964
Q92900	UPF1	-0.219121	5.18903	-1.41303	0.199915	0.671765	-5.50454
P28074	PSMB5	-0.21907	5.1857	-1.37486	0.210956	0.671765	-5.55082
Q16186	ADRM1	-0.219043	5.26124	-0.798565	0.450401	0.731111	-6.14213
P00558	PGK1	-0.218632	6.49824	-1.81378	0.111952	0.64627	-4.98294
P19338	NCL	-0.218466	6.48853	-1.92888	0.0944539	0.623611	-4.82394
P55060	CSE1L	-0.218336	5.84072	-0.845934	0.425153	0.717318	-6.10258
P60174	TPI1	-0.218252	6.45818	-1.58295	0.156808	0.669875	-5.2906
P36957	DLST	0.218034	5.46581	1.28883	0.237824	0.671765	-5.65241
O76031	CLPX	-0.217871	4.88899	-1.27696	0.241755	0.671765	-5.66612
P00505	GOT2	-0.217603	5.77175	-1.60126	0.15271	0.669875	-5.26684
Q16543	CDC37	-0.217544	5.46	-1.44919	0.189932	0.671765	-5.46005
Q9P258	RCC2	-0.216906	5.28482	-1.30393	0.232902	0.671765	-5.63486
P25189	MPZ	-0.21657	2.91722	-0.126238	0.903041	0.981241	-6.47323
P46926	GNPDA1	-0.216568	5.11408	-1.17316	0.27855	0.671765	-5.78254
P13693	TPT1	-0.216245	4.95716	-0.624127	0.552045	0.784579	-6.2709
P50990	CCT8	-0.216229	6.34673	-1.73438	0.125798	0.655849	-5.09064
Q9BQA1	WDR77	-0.216156	4.73046	-1.47848	0.182179	0.669875	-5.4236
P41091	EIF2S3	-0.216037	5.36657	-1.72455	0.127622	0.655849	-5.10385
P04637	TP53	-0.216036	4.97538	-1.15511	0.285401	0.671765	-5.80211
P07384	CAPN1	-0.21593	4.98898	-1.43257	0.194464	0.671765	-5.48058
O43768	ENSA	0.215851	5.33714	1.63737	0.144922	0.664825	-5.21964
O60313	OPA1	-0.215846	5.15094	-0.905869	0.394679	0.708075	-6.04991
P62753	RPS6	-0.215798	5.84631	-1.74301	0.124218	0.655849	-5.07903
Q9BUR5	APOO	-0.215796	4.42194	-0.851562	0.422221	0.71702	-6.09776
Q15758	SLC1A5	-0.215341	5.58953	-2.35895	0.0498885	0.600288	-4.21025
Q9Y4E8	USP15	0.2147	5.04967	1.05275	0.326927	0.677404	-5.90917
P26599	PTBP1	-0.214538	5.48578	-1.89349	0.099531	0.630888	-4.87316
P49448	GLUD2	-0.214528	5.50042	-0.859597	0.418061	0.713974	-6.09083
P83731	RPL24	-0.214046	5.50689	-2.00051	0.0849417	0.623611	-4.72356
P35613	BSG	-0.212813	5.4617	-2.05748	0.0780553	0.623611	-4.64307
Q9UI12	ATP6V1H	0.212735	4.62048	1.04542	0.330079	0.67846	-5.91657
P46777	RPL5	-0.212461	5.9501	-1.79784	0.11461	0.650813	-5.0047
P21980	TGM2	0.212364	4.79355	0.647964	0.537372	0.774137	-6.25493
P25787	PSMA2	-0.212152	5.06805	-1.04073	0.332106	0.679624	-5.92128
P13645	KRT10	0.211986	8.02815	2.14396	0.0686442	0.623611	-4.51992
P23284	PPIB	-0.211969	5.91365	-1.42712	0.195971	0.671765	-5.48728
P27708	CAD	-0.211913	5.60953	-1.7249	0.127556	0.655849	-5.10338
P11055	MYH3	0.211798	5.98496	0.881482	0.40688	0.711166	-6.07169
P07339	CTSD	0.2117	5.66968	1.15964	0.28367	0.671765	-5.79722
P52597	HNRNPF	-0.211551	5.74389	-2.21944	0.0613624	0.619529	-4.41168
P07195	LDHB	-0.211483	6.26396	-1.34005	0.221488	0.671765	-5.59238
Q15366	PCBP2	-0.211166	5.90416	-2.06634	0.0770347	0.623611	-4.6305
P46782	RPS5	-0.210665	5.64763	-1.41569	0.199164	0.671765	-5.50128
Q08945	SSRP1	-0.210464	3.28598	-0.112363	0.913644	0.986091	-6.47507
P24534	EEF1B2	-0.210387	5.64067	-2.25911	0.0578515	0.610265	-4.35456
Q16658	FSCN1	-0.210374	5.50808	-0.904416	0.395399	0.708439	-6.05122
P06493	CDK1	-0.210325	5.55302	-1.62903	0.146686	0.669098	-5.23057
P04181	OAT	-0.210157	5.42705	-1.1881	0.272978	0.671765	-5.76617
P26373	RPL13	-0.209957	5.91346	-2.13728	0.0693288	0.623611	-4.52947
Q9Y6M1	IGF2BP2	-0.209539	5.2506	-1.9655	0.0894685	0.623611	-4.77276
Q9UIA9	XPO7	-0.209385	4.41262	-0.847188	0.424499	0.717318	-6.10151
Q92841	DDX17	-0.209255	6.1455	-1.71473	0.129468	0.65701	-5.11701
Q9HC35	EML4	0.209176	5.67723	0.717329	0.496066	0.753682	-6.20549
Q15029	EFTUD2	-0.209093	5.77787	-1.49608	0.177659	0.669875	-5.40151
Q9HC36	MRM3	0.208681	4.42853	0.726887	0.490541	0.75063	-6.19834
P46109	CRKL	-0.208652	5.28514	-1.86933	0.103148	0.634334	-4.9066
Q9Y2B0	CNPY2	-0.208543	4.83416	-1.25967	0.24758	0.671765	-5.68594
P08670	VIM	0.208453	6.71842	1.40115	0.203293	0.671765	-5.51901
Q9NZZ3	CHMP5	-0.208196	5.32919	-0.612268	0.559433	0.787616	-6.27865
Q93009	USP7	-0.207593	5.37088	-0.67331	0.522037	0.762373	-6.23738
O43447	PPIH	0.207393	5.27092	0.845153	0.425561	0.717318	-6.10325
Q9BXB7	SPATA16	-0.206974	4.73353	-0.893034	0.401067	0.711166	-6.06143
Q00610	CLTC	-0.206397	6.23291	-1.25486	0.249222	0.671765	-5.69143
P00734	F2	0.206161	4.7472	0.615903	0.557163	0.787356	-6.27629
Q9Y266	NUDC	-0.206089	5.61886	-1.40993	0.200792	0.671765	-5.50832
P62937	PPIA	-0.205911	6.39279	-1.79406	0.115248	0.650813	-5.00985
O14737	PDCD5	-0.205743	5.16391	-0.974444	0.36183	0.694384	-5.98619
Q9Y4P3	TBL2	-0.205722	4.41288	-0.740439	0.482774	0.747232	-6.18805
Q15738	NSDHL	0.205471	2.79112	0.12365	0.905017	0.982242	-6.47359
Q9Y2S6	TMA7	0.20525	5.204	0.942441	0.376893	0.699768	-6.01637
P25311	AZGP1	-0.205017	5.53919	-1.31641	0.228901	0.671765	-5.62026
Q16576	RBBP7	-0.204591	5.34913	-1.57732	0.158088	0.669875	-5.29788
P12956	XRCC6	-0.204397	5.85115	-1.94527	0.0921897	0.623611	-4.80107
Q9UPN3	MACF1	0.204295	4.59868	0.755033	0.474503	0.742526	-6.1768
Q9H910	JPT2	-0.204264	4.7783	-1.63376	0.145682	0.66578	-5.22437
P33981	TTK	0.20424	5.60781	1.31806	0.228378	0.671765	-5.61832
P09211	GSTP1	-0.204041	5.74522	-1.47709	0.182541	0.669875	-5.42534
Q15233	NONO	0.203868	5.94213	0.797399	0.451035	0.731417	-6.14308
P31943	HNRNPH1	-0.203508	6.06511	-1.93575	0.093499	0.623611	-4.81437
Q10713	PMPCA	-0.203491	4.83414	-0.564363	0.589867	0.806441	-6.30856
Q13601	KRR1	-0.203296	2.91932	-0.119253	0.908376	0.983529	-6.47418
P22392	NME2	-0.203215	5.86656	-1.41616	0.199032	0.671765	-5.50071
Q9UG63	ABCF2	0.202993	4.87749	1.07349	0.318145	0.674559	-5.88805
Q9Y224	RTRAF	-0.202652	4.78804	-1.12173	0.298445	0.671765	-5.83779
P51991	HNRNPA3	-0.202441	5.63444	-1.75625	0.121829	0.655849	-5.06115
P55145	MANF	-0.202412	5.15212	-1.55807	0.162538	0.669875	-5.32267
Q86UA1	PRPF39	-0.20224	5.25137	-1.1012	0.306702	0.671897	-5.85936
Q7L5L3	GDPD3	-0.202157	3.02336	-0.11529	0.911405	0.984873	-6.4747
Q7Z4H7	HAUS6	0.20191	4.58776	0.671421	0.523171	0.762373	-6.23871
Q9P0L0	VAPA	-0.201882	4.77389	-1.52526	0.170387	0.669875	-5.36459
P08631	HCK	0.201719	4.73446	0.727763	0.490036	0.75063	-6.19768
Q14684	RRP1B	-0.201405	4.91812	-0.85816	0.418803	0.713974	-6.09207
P28799	GRN	-0.201233	6.09367	-1.38689	0.207419	0.671765	-5.53631
Q9UNE7	STUB1	-0.20089	5.09487	-1.22892	0.258235	0.671765	-5.72078
Q9P289	STK26	-0.20068	4.61572	-0.684414	0.515406	0.762373	-6.2295
Q15517	CDSN	0.200233	5.7256	1.1794	0.276209	0.671765	-5.77571
P08686	CYP21A2	-0.19936	5.20367	-0.764877	0.468978	0.741941	-6.1691
P40227	CCT6A	-0.199349	6.02951	-1.84576	0.106799	0.638822	-4.93908
P08865	RPSA	-0.19924	6.1148	-2.28434	0.055725	0.600288	-4.31816
Q8NHW5	RPLP0P6	-0.199224	6.15059	-1.41032	0.200681	0.671765	-5.50784
Q8NHP1	AKR7L	-0.198242	3.10228	-0.110812	0.91483	0.986169	-6.47526
P52788	SMS	-0.19808	5.50939	-0.839977	0.428272	0.719151	-6.10765
Q8N1G4	LRRC47	-0.197723	4.74784	-0.866832	0.414341	0.713974	-6.08454
P61019	RAB2A	-0.197702	4.92826	-1.08365	0.313911	0.674559	-5.87759
P07237	P4HB	-0.1976	6.34087	-0.959938	0.3686	0.695872	-5.99997
O75940	SMNDC1	0.197401	4.54336	0.543362	0.603499	0.810374	-6.32098
P38606	ATP6V1A	0.197298	4.87217	0.550853	0.598616	0.809222	-6.3166
Q8TDQ7	GNPDA2	0.197152	4.63577	1.06138	0.323248	0.67712	-5.90041
Q09028	RBBP4	-0.196659	5.27949	-1.26008	0.247441	0.671765	-5.68548
P00367	GLUD1	-0.19649	5.56268	-0.82958	0.433754	0.723823	-6.11644
Q4VCS5	AMOT	-0.196433	5.83169	-1.08144	0.314829	0.674559	-5.87987
Q14257	RCN2	0.196078	4.94093	0.847293	0.424444	0.717318	-6.10142
Q01546	KRT76	0.195889	7.01022	1.55815	0.162518	0.669875	-5.32256
P60842	EIF4A1	-0.195307	6.03086	-1.51102	0.1739	0.669875	-5.38265
P30043	BLVRB	-0.195282	4.75854	-0.62632	0.550685	0.784417	-6.26945
Q8WUH1	CHURC1	-0.195217	4.06409	-1.42697	0.196013	0.671765	-5.48746
P34897	SHMT2	-0.195192	5.67654	-1.13835	0.291889	0.671765	-5.82011
P55795	HNRNPH2	-0.194799	5.96284	-1.91069	0.0970319	0.624368	-4.84928
P03951	F11	-0.194499	4.93868	-0.870097	0.412669	0.712283	-6.08169
O75131	CPNE3	-0.194355	5.36861	-1.33789	0.222158	0.671765	-5.59495
Q9UK59	DBR1	-0.19427	4.41704	-0.80439	0.447241	0.730871	-6.13737
Q92614	MYO18A	-0.193719	4.24294	-1.35487	0.216948	0.671765	-5.57476
P55084	HADHB	-0.193686	5.53986	-1.20351	0.267331	0.671765	-5.74915
P11940	PABPC1	-0.193239	6.21203	-1.58971	0.155284	0.669875	-5.28184
P0DOY3	IGLC3	0.192774	4.98382	1.05113	0.327624	0.677426	-5.91081
P60468	SEC61B	-0.192622	4.45269	-1.39049	0.206371	0.671765	-5.53195
O43852	CALU	-0.192414	5.4894	-1.3145	0.229509	0.671765	-5.62249
P02675	FGB	0.19186	5.46786	1.51437	0.173068	0.669875	-5.37841
Q14152	EIF3A	-0.191778	5.75381	-1.12984	0.295231	0.671765	-5.82919
P30153	PPP2R1A	0.19177	5.72246	1.60415	0.152073	0.669875	-5.26308
Q9Y281	CFL2	-0.191633	5.87269	-1.44576	0.19086	0.671765	-5.4643
P62899	RPL31	-0.191147	5.75333	-1.44107	0.192134	0.671765	-5.4701
P31942	HNRNPH3	-0.190431	5.35233	-1.57789	0.157957	0.669875	-5.29713
Q99700	ATXN2	-0.190323	3.2631	-0.101575	0.921901	0.989276	-6.47636
P31689	DNAJA1	-0.190171	5.25769	-1.36839	0.212878	0.671765	-5.55858
Q8N1F7	NUP93	-0.190064	5.19374	-1.16843	0.280331	0.671765	-5.78769
P06737	PYGL	0.189789	5.76962	0.778079	0.461637	0.736726	-6.15865
O75368	SH3BGRL	-0.189754	4.98175	-1.08817	0.31204	0.674559	-5.87291
Q969Q0	RPL36AL	-0.18928	4.82668	-0.989787	0.354774	0.690794	-5.97145
Q96A08	H2BC1	-0.189023	6.37135	-0.865758	0.414891	0.713974	-6.08548
P50991	CCT4	-0.189006	6.09744	-1.59975	0.153045	0.669875	-5.2688
O95994	AGR2	-0.188955	4.78144	-0.597104	0.568965	0.791416	-6.28835
P62917	RPL8	-0.188876	5.8265	-1.65438	0.141382	0.664008	-5.19724
P39748	FEN1	-0.188789	4.9438	-0.840663	0.427912	0.719048	-6.10707
P08754	GNAI3	-0.188489	5.02058	-1.04017	0.332348	0.679624	-5.92184
Q15746	MYLK	0.188406	2.95729	0.108675	0.916465	0.986805	-6.47553
P24752	ACAT1	-0.188317	5.47724	-0.925368	0.38512	0.702415	-6.03216
P62714	PPP2CB	0.188087	5.45371	1.20074	0.268338	0.671765	-5.75222
P17948	FLT1	0.188007	3.21082	0.102497	0.921195	0.989276	-6.47625
P62888	RPL30	-0.187977	5.68236	-1.98488	0.0869341	0.623611	-4.74556
P47756	CAPZB	-0.187941	5.75769	-1.87372	0.102481	0.634334	-4.90053
P11498	PC	-0.187616	4.67515	-0.60817	0.562	0.788434	-6.28129
Q9ULA0	DNPEP	-0.187518	4.61679	-0.880949	0.40715	0.711166	-6.07216
P60900	PSMA6	-0.187326	5.43401	-1.50521	0.175354	0.669875	-5.39
P02545	LMNA	0.186993	6.00416	0.918707	0.388366	0.705137	-6.03825
Q96P63	SERPINB12	-0.186763	5.75379	-0.706347	0.502466	0.756777	-6.21361
Q68CZ1	RPGRIP1L	0.18676	5.19918	0.676359	0.520211	0.762373	-6.23523
P62745	RHOB	0.186453	4.89879	0.544442	0.602794	0.810329	-6.32035
P31350	RRM2	-0.186386	5.16749	-0.870991	0.412213	0.712283	-6.08091
Q13439	GOLGA4	0.186178	4.53622	1.1693	0.280004	0.671765	-5.78674
P23588	EIF4B	-0.185807	5.9275	-0.557594	0.594242	0.8077	-6.31261
P07900	HSP90AA1	-0.185635	6.77277	-1.41521	0.199299	0.671765	-5.50187
Q15181	PPA1	-0.18562	5.64124	-1.52322	0.170887	0.669875	-5.36719
Q16851	UGP2	-0.185228	3.07491	-0.102042	0.921543	0.989276	-6.4763
P51571	SSR4	0.185165	4.93904	1.32026	0.227681	0.671765	-5.61574
P14314	PRKCSH	-0.185014	5.65436	-1.29457	0.235941	0.671765	-5.64575
O14908	GIPC1	-0.184738	5.49275	-1.60013	0.152961	0.669875	-5.26831
Q9H223	EHD4	-0.184486	4.42864	-0.846928	0.424634	0.717318	-6.10173
P13473	LAMP2	-0.184399	4.60907	-1.03252	0.335679	0.680186	-5.92949
Q07002	CDK18	-0.184307	4.82726	-1.68528	0.135158	0.65701	-5.15631
Q00537	CDK17	-0.184307	4.82726	-1.68528	0.135158	0.65701	-5.15631
Q9HA64	FN3KRP	-0.184167	4.74649	-0.870662	0.412381	0.712283	-6.0812
P38159	RBMX	-0.184088	5.42061	-1.27055	0.243901	0.671765	-5.67349
P30566	ADSL	-0.183932	4.68846	-0.890213	0.402481	0.711166	-6.06394
P04632	CAPNS1	0.183638	5.22629	0.726422	0.490808	0.75063	-6.19869
P13073	COX4I1	-0.183476	5.01972	-1.33408	0.22334	0.671765	-5.59945
P22532	SPRR2D	0.183443	4.61809	0.450195	0.665983	0.857146	-6.37078
P61619	SEC61A1	-0.183286	4.98663	-0.959838	0.368647	0.695872	-6.00006
Q13618	CUL3	-0.182951	6.27742	-0.611943	0.559637	0.787616	-6.27886
Q9UHD8	SEPTIN9	-0.182389	4.82678	-0.816689	0.44062	0.728427	-6.12722
P54886	ALDH18A1	-0.182363	5.54604	-1.21607	0.262801	0.671765	-5.73517
P05026	ATP1B1	0.181779	4.87281	0.752861	0.475728	0.742998	-6.17848
P49593	PPM1F	-0.181361	4.80505	-1.27078	0.243824	0.671765	-5.67322
P49368	CCT3	-0.181023	6.21898	-1.57196	0.159315	0.669875	-5.30479
P55884	EIF3B	-0.180887	5.46292	-1.02269	0.340002	0.681597	-5.93926
Q92945	KHSRP	0.180856	6.00285	0.890702	0.402235	0.711166	-6.06351
Q13838	DDX39B	-0.18081	5.74748	-1.2827	0.239845	0.671765	-5.65949
P23396	RPS3	-0.179969	6.13399	-1.87135	0.10284	0.634334	-4.9038
O00217	NDUFS8	0.179533	4.76333	1.11332	0.301806	0.671765	-5.84666
Q562R1	ACTBL2	0.179454	6.86371	1.31068	0.230732	0.671765	-5.62697
O60488	ACSL4	-0.179401	5.20904	-0.603674	0.564824	0.789945	-6.28417
O94903	PLPBP	0.179355	4.57554	1.22337	0.2602	0.671765	-5.72701
P37108	SRP14	-0.17928	4.48233	-0.601773	0.56602	0.790855	-6.28539
P02689	PMP2	-0.179199	4.71326	-0.633259	0.546395	0.781721	-6.26485
Q6YN16	HSDL2	-0.178896	5.17051	-0.68509	0.515004	0.762373	-6.22902
P42704	LRPPRC	-0.178759	5.47038	-1.13231	0.294257	0.671765	-5.82655
Q5VYK3	ECPAS	-0.178463	3.22035	-0.0958535	0.926284	0.990189	-6.47698
P78371	CCT2	-0.178426	6.10332	-1.47784	0.182346	0.669875	-5.4244
P40926	MDH2	-0.178338	6.34152	-1.32995	0.224629	0.671765	-5.60433
P43487	RANBP1	-0.178115	5.36641	-1.26932	0.244312	0.671765	-5.67489
P45954	ACADSB	-0.177132	4.76628	-1.13817	0.29196	0.671765	-5.82031
Q71UM5	RPS27L	-0.177113	5.51211	-1.55605	0.163011	0.669875	-5.32526
P06733	ENO1	-0.176931	6.94427	-1.17921	0.276282	0.671765	-5.77593
P61626	LYZ	0.176864	5.12689	0.883015	0.406105	0.711166	-6.07033
Q9H307	PNN	-0.176719	5.56025	-1.7027	0.131765	0.65701	-5.1331
P53618	COPB1	0.175961	5.23793	0.619024	0.555217	0.786231	-6.27425
Q9C0D3	ZYG11B	-0.175458	6.29574	-1.48192	0.181286	0.669875	-5.41928
P10720	PF4V1	-0.175284	3.32386	-0.0933667	0.92819	0.990628	-6.47725
O00264	PGRMC1	-0.175049	5.41906	-1.48738	0.179881	0.669875	-5.41245
Q9ULD0	OGDHL	0.174654	4.93996	0.872068	0.411663	0.712283	-6.07997
O00159	MYO1C	0.174526	5.0857	0.713766	0.498137	0.755503	-6.20814
Q9NZR1	TMOD2	0.174034	4.69546	0.472558	0.650697	0.847346	-6.35962
Q92597	NDRG1	-0.173801	4.93737	-0.540417	0.605425	0.811904	-6.32268
P08195	SLC3A2	-0.173662	5.23259	-1.04299	0.33113	0.679436	-5.91901
Q15459	SF3A1	-0.173483	5.22276	-1.45809	0.187545	0.671765	-5.44902
Q8WZ42	TTN	0.173282	6.28205	0.562796	0.590878	0.806441	-6.3095
Q9Y383	LUC7L2	-0.172727	5.61438	-1.16401	0.282006	0.671765	-5.79249
P39656	DDOST	-0.1727	5.24414	-1.42425	0.196769	0.671765	-5.49081
Q14CN4	KRT72	0.17254	6.46007	1.54275	0.166161	0.669875	-5.3423
P46781	RPS9	-0.17202	5.82517	-1.61521	0.149657	0.669875	-5.24866
Q14444	CAPRIN1	-0.171477	5.3703	-0.816467	0.440739	0.728427	-6.1274
Q9NVI7	ATAD3A	0.171381	3.12062	0.0956034	0.926476	0.990189	-6.47701
P08238	HSP90AB1	-0.171333	6.80485	-1.28473	0.239175	0.671765	-5.65715
P60981	DSTN	-0.171268	5.42371	-1.08755	0.312296	0.674559	-5.87356
O00154	ACOT7	-0.171186	5.13574	-1.01539	0.343236	0.681597	-5.94647
P20338	RAB4A	-0.171168	4.65517	-1.10439	0.30541	0.671897	-5.85604
P30626	SRI	-0.171146	5.10195	-0.938953	0.378563	0.699768	-6.01962
Q06830	PRDX1	-0.170707	6.68165	-1.78035	0.117594	0.650813	-5.0285
Q16881	TXNRD1	-0.170648	4.52693	-0.687293	0.513695	0.762373	-6.22744
Q14240	EIF4A2	-0.169984	5.86416	-1.25678	0.248563	0.671765	-5.68923
P62241	RPS8	-0.169952	6.04599	-0.69919	0.506665	0.758426	-6.21884
Q08188	TGM3	0.169941	5.64758	1.15547	0.285263	0.671765	-5.80173
P60891	PRPS1	-0.169866	5.42255	-1.22891	0.25824	0.671765	-5.72079
Q01105	SET	-0.169627	5.75436	-1.125	0.297146	0.671765	-5.83433
Q9Y6B6	SAR1B	-0.169535	4.79543	-1.15221	0.286517	0.671765	-5.80525
P21333	FLNA	0.169241	6.09568	0.93316	0.381349	0.699768	-6.02498
P62495	ETF1	-0.169074	4.53057	-0.580494	0.579515	0.800441	-6.29873
Q96PK6	RBM14	-0.16887	5.16652	-0.742392	0.481662	0.746468	-6.18656
Q13153	PAK1	-0.168797	4.45061	-0.933314	0.381275	0.699768	-6.02484
Q9NTX5	ECHDC1	0.168328	3.2301	0.0912052	0.929847	0.991332	-6.47747
P62333	PSMC6	-0.167382	5.32821	-0.976826	0.360728	0.693483	-5.98391
Q9NSD9	FARSB	-0.167353	5.31065	-1.1465	0.28872	0.671765	-5.81138
Q9Y678	COPG1	0.167323	4.98079	0.863586	0.416007	0.713974	-6.08737
P25789	PSMA4	-0.167312	5.71814	-1.02443	0.339231	0.681597	-5.93753
Q9NP97	DYNLRB1	-0.167289	4.66989	-1.2229	0.260366	0.671765	-5.72753
P0DME0	SETSIP	-0.167014	5.66708	-1.08957	0.311466	0.674559	-5.87147
P57081	WDR4	-0.166962	2.80485	-0.100859	0.922449	0.989276	-6.47644
Q6P2Q9	PRPF8	-0.166886	5.2353	-0.725579	0.491294	0.750787	-6.19932
P22570	FDXR	0.166667	5.125	0.420102	0.686822	0.874382	-6.38498
Q9UHV9	PFDN2	-0.16659	5.00961	-1.222	0.260688	0.671765	-5.72855
Q16181	SEPTIN7	-0.166403	5.1257	-0.557229	0.594478	0.8077	-6.31283
Q16630	CPSF6	-0.16625	5.16713	-1.24797	0.251589	0.671765	-5.69926
P27694	RPA1	-0.166175	5.10959	-0.91004	0.39262	0.707564	-6.04613
Q9Y5Z4	HEBP2	0.165882	5.96272	0.323132	0.755896	0.921666	-6.42435
Q8WWM7	ATXN2L	-0.165791	5.18887	-0.760639	0.471351	0.74209	-6.17242
Q9NQR4	NIT2	-0.165592	4.63068	-1.56224	0.161565	0.669875	-5.31731
P62701	RPS4X	-0.165519	6.08137	-1.27567	0.242184	0.671765	-5.6676
Q01081	U2AF1	-0.165016	4.64704	-0.476131	0.648271	0.845453	-6.35779
Q08554	DSC1	0.164963	5.85461	0.685872	0.514539	0.762373	-6.22846
Q15052	ARHGEF6	-0.164954	5.1596	-0.333937	0.748065	0.91675	-6.42045
O14732	IMPA2	-0.164914	2.94249	-0.0960998	0.926095	0.990189	-6.47696
P30084	ECHS1	-0.164874	5.24317	-1.01332	0.344157	0.681597	-5.9485
P08621	SNRNP70	-0.164597	5.34195	-1.02854	0.337426	0.680208	-5.93346
P09110	ACAA1	-0.164145	3.00873	-0.0937275	0.927913	0.990628	-6.47721
O14561	NDUFAB1	0.163993	3.18699	0.0897813	0.930939	0.991332	-6.47761
P07686	HEXB	-0.163741	5.29152	-1.28251	0.23991	0.671765	-5.65972
Q13243	SRSF5	-0.163572	5.43977	-1.2913	0.237011	0.671765	-5.64954
Q9UKF6	CPSF3	0.163549	5.77533	0.609801	0.560978	0.787916	-6.28024
O14773	TPP1	-0.16292	4.51816	-0.672382	0.522594	0.762373	-6.23803
P48637	GSS	-0.162446	5.0173	-0.8624	0.416617	0.713974	-6.0884
Q86UP2	KTN1	-0.162088	5.52697	-0.941863	0.377169	0.699768	-6.01691
O14579	COPE	-0.161651	4.5055	-1.62626	0.147278	0.669875	-5.23421
P22087	FBL	-0.16112	4.97419	-1.06857	0.320212	0.675412	-5.89309
Q9HAV0	GNB4	-0.161079	4.92563	-0.452224	0.664588	0.857146	-6.36978
P04844	RPN2	-0.16098	5.11015	-1.16291	0.282424	0.671765	-5.79368
Q05639	EEF1A2	-0.160912	6.63671	-1.27377	0.242818	0.671765	-5.66978
P09493	TPM1	0.160663	5.8727	0.67964	0.51825	0.762373	-6.2329
P04196	HRG	-0.160562	5.50356	-0.413907	0.691149	0.876397	-6.38779
P84098	RPL19	-0.160547	5.34979	-1.01472	0.343535	0.681597	-5.94713
Q14344	GNA13	0.159938	5.77017	0.982881	0.357936	0.692634	-5.97811
P09972	ALDOC	-0.159747	5.58486	-0.876796	0.409256	0.711166	-6.07582
P56545	CTBP2	-0.159739	5.00912	-0.978189	0.360098	0.693483	-5.98261
P84077	ARF1	-0.159667	5.92527	-0.703568	0.504094	0.757905	-6.21565
Q13547	HDAC1	-0.159345	4.65046	-0.755318	0.474343	0.742526	-6.17658
P35250	RFC2	-0.159295	4.64092	-0.712284	0.499	0.755801	-6.20923
Q15370	ELOB	-0.158785	6.28941	-1.52478	0.170505	0.669875	-5.3652
P07951	TPM2	0.158363	5.83233	0.624039	0.552099	0.784579	-6.27096
O76009	KRT33A	0.157914	5.03354	0.890885	0.402144	0.711166	-6.06334
P35249	RFC4	-0.157879	5.12934	-0.815598	0.441204	0.728697	-6.12812
P58546	MTPN	-0.157477	4.94949	-0.984498	0.357194	0.692634	-5.97655
P14136	GFAP	0.157436	6.11678	1.2898	0.237503	0.671765	-5.65128
A6NHL2	TUBAL3	-0.157159	6.17199	-1.23906	0.25468	0.671765	-5.70936
Q9BSD7	NTPCR	-0.157135	4.81253	-1.54961	0.164529	0.669875	-5.33352
Q14651	PLS1	-0.15707	5.20478	-0.862898	0.416361	0.713974	-6.08796
P55072	VCP	-0.156848	6.15201	-0.932206	0.381809	0.699888	-6.02586
Q14568	HSP90AA2P	-0.156769	6.18388	-1.09982	0.307264	0.672169	-5.8608
P22626	HNRNPA2B1	-0.156567	6.2286	-1.21668	0.262585	0.671765	-5.7345
P35251	RFC1	0.156351	6.2091	0.880001	0.40763	0.711166	-6.07299
P13796	LCP1	-0.156047	5.37577	-1.00156	0.349432	0.686069	-5.96002
Q9BQ61	TRIR	0.155888	5.07387	0.450115	0.666038	0.857146	-6.37081
P30041	PRDX6	-0.15577	5.87853	-1.0287	0.337354	0.680208	-5.93329
O14980	XPO1	-0.155536	5.13621	-0.799846	0.449705	0.731111	-6.14108
P20339	RAB5A	-0.155518	4.88314	-0.876659	0.409325	0.711166	-6.07594
Q3SY84	KRT71	0.155394	6.45069	1.39708	0.204464	0.671765	-5.52396
Q05519	SRSF11	0.155265	4.54846	0.533523	0.609945	0.815792	-6.32664
Q05193	DNM1	0.154696	5.51179	1.61062	0.150655	0.669875	-5.25465
P61224	RAP1B	-0.15468	5.0777	-1.03212	0.335856	0.680186	-5.92989
P41250	GARS1	-0.154662	5.73106	-1.24349	0.253139	0.671765	-5.70434
P67775	PPP2CA	0.154618	5.79039	0.481455	0.644665	0.844521	-6.35504
P14866	HNRNPL	-0.154569	5.47675	-0.862438	0.416598	0.713974	-6.08836
O00299	CLIC1	-0.15452	5.37865	-0.937879	0.379078	0.699768	-6.02061
O43684	BUB3	0.154515	5.6016	0.689822	0.512196	0.762282	-6.22562
P06732	CKM	0.154503	5.58108	0.798602	0.450381	0.731111	-6.1421
Q2M2I5	KRT24	-0.154358	6.84879	-0.620372	0.554378	0.785504	-6.27337
P33176	KIF5B	-0.153686	5.11049	-0.967911	0.364867	0.695872	-5.99241
P62314	SNRPD1	0.153654	4.61288	0.926737	0.384456	0.702415	-6.0309
Q13123	IK	-0.153203	5.24073	-0.509658	0.625733	0.828547	-6.33999
P32322	PYCR1	-0.153062	4.69068	-0.26163	0.801027	0.949512	-6.44414
P39023	RPL3	-0.152917	5.79852	-1.02342	0.339677	0.681597	-5.93853
P61088	UBE2N	-0.152834	5.41033	-0.935521	0.380212	0.699768	-6.0228
Q9NRV9	HEBP1	-0.152821	3.20945	-0.0828516	0.936255	0.992264	-6.47828
Q99459	CDC5L	-0.152587	5.81571	-0.553072	0.597175	0.807919	-6.31529
Q5JSH3	WDR44	-0.152501	4.6578	-1.21819	0.262045	0.671765	-5.73281
P35221	CTNNA1	-0.152302	4.96204	-0.741593	0.482117	0.746693	-6.18717
P25788	PSMA3	-0.152131	5.33286	-1.04621	0.329739	0.67846	-5.91577
Q96CT7	CCDC124	-0.152101	5.07048	-1.01715	0.342455	0.681597	-5.94474
P23246	SFPQ	-0.152003	5.72233	-0.953525	0.371623	0.696589	-6.00601
P22314	UBA1	-0.151887	6.0988	-0.9473	0.374576	0.697955	-6.01184
P18124	RPL7	-0.151549	5.80649	-1.2916	0.236913	0.671765	-5.64919
P57053	H2BC12L	-0.151335	6.56122	-0.86555	0.414998	0.713974	-6.08566
P57737	CORO7	-0.151329	2.90158	-0.0889581	0.93157	0.991332	-6.47769
Q00839	HNRNPU	-0.151194	6.09994	-1.38745	0.207254	0.671765	-5.53562
O00231	PSMD11	-0.151065	5.09248	-0.7102	0.500215	0.755801	-6.21077
P00492	HPRT1	-0.150766	5.7151	-1.40025	0.203553	0.671765	-5.52011
P82933	MRPS9	-0.150619	5.29608	-0.634707	0.545503	0.781186	-6.26388
P62993	GRB2	0.150601	5.48593	0.427956	0.681353	0.869395	-6.38136
P12035	KRT3	0.150533	6.85107	1.24965	0.25101	0.671765	-5.69736
O94905	ERLIN2	0.150351	5.00736	0.934498	0.380704	0.699768	-6.02374
P00441	SOD1	-0.150092	5.70737	-1.06768	0.320587	0.675613	-5.894
P39059	COL15A1	-0.150031	3.18344	-0.0823847	0.936613	0.992264	-6.47832
Q9Y285	FARSA	-0.149787	5.19344	-1.31806	0.228379	0.671765	-5.61833
O15126	SCAMP1	-0.149742	4.79029	-0.576606	0.582001	0.802955	-6.30113
O00425	IGF2BP3	-0.149202	5.59442	-1.11879	0.299614	0.671765	-5.84089
Q16555	DPYSL2	0.149161	5.13437	0.554836	0.596029	0.807919	-6.31425
Q8N1N4	KRT78	0.149071	6.41346	1.14134	0.290723	0.671765	-5.81692
P26440	IVD	-0.148965	4.19398	-0.734783	0.486005	0.749349	-6.19236
Q15393	SF3B3	-0.148791	5.68972	-0.687405	0.513629	0.762373	-6.22736
Q99497	PARK7	-0.148667	5.81889	-1.25515	0.249122	0.671765	-5.6911
O75643	SNRNP200	-0.148516	5.55269	-1.05921	0.324171	0.67712	-5.90262
P02748	C9	-0.148407	5.21409	-0.736468	0.485042	0.74882	-6.19108
P56537	EIF6	-0.147753	5.11208	-1.241	0.254002	0.671765	-5.70716
Q9HCY8	S100A14	0.147514	5.24174	1.248	0.251579	0.671765	-5.69923
Q96HS1	PGAM5	0.14751	4.85963	0.721837	0.493455	0.753213	-6.20213
P43243	MATR3	-0.147335	5.33285	-0.875462	0.409934	0.711166	-6.07699
Q07065	CKAP4	0.146927	5.34105	0.710823	0.499852	0.755801	-6.21031
P27482	CALML3	0.146615	5.47332	1.1313	0.294655	0.671765	-5.82763
P84103	SRSF3	0.14648	6.28287	0.902674	0.396262	0.708439	-6.05279
Q9BQ67	GRWD1	-0.145857	4.72501	-0.553425	0.596945	0.807919	-6.31508
O75694	NUP155	0.145575	5.01182	0.478948	0.646362	0.844521	-6.35634
O43896	KIF1C	-0.145274	4.62689	-0.564536	0.589755	0.806441	-6.30846
O60925	PFDN1	-0.145018	4.56984	-0.623219	0.552608	0.784754	-6.2715
Q08211	DHX9	-0.144816	5.6541	-1.0941	0.309603	0.673732	-5.86676
Q9P035	HACD3	0.144766	2.85592	0.0857401	0.934039	0.992264	-6.47801
P04259	KRT6B	0.144581	7.36014	1.2934	0.236325	0.671765	-5.64711
Q9Y5A9	YTHDF2	-0.144406	5.06848	-0.884093	0.405561	0.711166	-6.06938
Q13247	SRSF6	-0.144394	5.8149	-0.682451	0.516574	0.762373	-6.2309
O43295	SRGAP3	-0.14433	5.10931	-0.587428	0.575098	0.796162	-6.29443
O14828	SCAMP3	-0.144296	4.86649	-0.812299	0.442976	0.729996	-6.13085
O15195	VILL	0.143983	5.34351	0.82541	0.435967	0.725509	-6.11994
P04004	VTN	-0.143568	5.30738	-0.691545	0.511176	0.761399	-6.22438
Q15007	WTAP	-0.143262	4.80456	-0.450434	0.665818	0.857146	-6.37066
P36543	ATP6V1E1	-0.14326	4.9279	-0.490601	0.638494	0.838696	-6.35025
P0CB38	PABPC4L	-0.143123	4.73796	-0.891964	0.401602	0.711166	-6.06238
Q15365	PCBP1	-0.142588	5.84381	-1.20591	0.26646	0.671765	-5.74649
P09417	QDPR	-0.142502	4.61106	-0.694497	0.509431	0.759739	-6.22225
P60953	CDC42	-0.142495	4.70857	-0.706885	0.502151	0.756777	-6.21321
Q9UKV3	ACIN1	-0.142493	3.03227	-0.0806161	0.937971	0.993121	-6.47848
P54868	HMGCS2	0.142435	4.7955	0.877762	0.408765	0.711166	-6.07497
P55039	DRG2	-0.142378	4.67414	-0.802006	0.448532	0.730871	-6.13932
Q8N257	H2BC26	-0.14237	6.52713	-0.791831	0.454073	0.734369	-6.1476
P62424	RPL7A	-0.142264	5.91608	-1.2791	0.241042	0.671765	-5.66365
P27635	RPL10	-0.142123	5.52981	-1.32485	0.22623	0.671765	-5.61034
Q96PU8	QKI	0.141595	4.90814	0.330581	0.750494	0.918793	-6.42168
Q7RTS7	KRT74	0.141553	6.58941	0.96459	0.366418	0.695872	-5.99557
P04264	KRT1	0.141051	8.09746	1.27886	0.241121	0.671765	-5.66393
Q00535	CDK5	-0.140912	5.00738	-1.2421	0.25362	0.671765	-5.70591
Q99873	PRMT1	-0.140906	5.05459	-0.809593	0.444432	0.729996	-6.13309
P68104	EEF1A1	-0.140167	6.79294	-1.19293	0.271197	0.671765	-5.76085
Q13576	IQGAP2	-0.140106	5.23143	-0.498735	0.633031	0.834245	-6.34592
P20618	PSMB1	-0.139986	5.35378	-1.02975	0.336893	0.680208	-5.93225
Q9H3U1	UNC45A	0.139891	5.03503	0.978792	0.359819	0.693483	-5.98203
Q5VTE0	EEF1A1P5	-0.139398	6.78998	-1.18159	0.275395	0.671765	-5.77332
O95831	AIFM1	-0.139135	5.65314	-1.17514	0.277803	0.671765	-5.78037
Q96J01	THOC3	-0.13912	4.6513	-0.446491	0.668531	0.859438	-6.37257
Q13151	HNRNPA0	-0.139109	4.70327	-0.615043	0.557699	0.787356	-6.27685
O15460	P4HA2	-0.139075	4.90371	-0.413882	0.691166	0.876397	-6.3878
P61006	RAB8A	-0.138904	5.3601	-0.745256	0.480034	0.746468	-6.18436
Q53GT1	KLHL22	-0.138254	5.38767	-0.935255	0.38034	0.699768	-6.02304
P37802	TAGLN2	-0.138145	5.8238	-1.10439	0.305407	0.671897	-5.85603
O95817	BAG3	0.138023	4.35276	0.610663	0.560438	0.787616	-6.27968
Q96SB3	PPP1R9B	0.137623	4.80858	0.555416	0.595654	0.807919	-6.3139
P09651	HNRNPA1	-0.137609	6.0601	-1.14552	0.289098	0.671765	-5.81243
P26639	TARS1	-0.137564	5.45238	-0.810352	0.444023	0.729996	-6.13246
P35232	PHB1	0.137493	5.62059	0.679395	0.518397	0.762373	-6.23307
Q9P2E9	RRBP1	0.137344	6.42213	1.41043	0.200649	0.671765	-5.50771
P05388	RPLP0	-0.136938	6.06805	-1.32558	0.226001	0.671765	-5.60948
P25205	MCM3	-0.136747	5.31004	-0.702634	0.504642	0.758013	-6.21633
O76094	SRP72	-0.136655	5.00704	-0.290693	0.779586	0.939854	-6.4353
Q14683	SMC1A	-0.136293	5.63145	-0.418387	0.688018	0.874382	-6.38576
P00387	CYB5R3	-0.136253	5.35329	-0.804798	0.44702	0.730871	-6.13703
Q14498	RBM39	-0.136105	5.20444	-0.936712	0.379639	0.699768	-6.02169
Q13813	SPTAN1	-0.135909	6.07691	-0.994786	0.352498	0.68928	-5.96661
Q16643	DBN1	-0.135805	5.83362	-0.990685	0.354364	0.690794	-5.97058
P52815	MRPL12	-0.135791	4.69503	-0.57197	0.584972	0.804754	-6.30396
P42766	RPL35	-0.135701	5.03684	-0.897108	0.399031	0.710599	-6.05778
Q15437	SEC23B	-0.135445	5.20149	-0.775011	0.463336	0.737973	-6.16109
O15145	ARPC3	-0.13492	4.78188	-0.638981	0.542874	0.779271	-6.26101
Q16531	DDB1	-0.134691	6.19182	-1.37103	0.212092	0.671765	-5.55542
Q8TAA3	PSMA8	-0.134509	5.32872	-1.14576	0.289006	0.671765	-5.81218
Q00325	SLC25A3	-0.134366	5.17404	-0.5324	0.610683	0.815934	-6.32728
P02461	COL3A1	0.134089	4.97963	0.545086	0.602373	0.810329	-6.31997
P54105	CLNS1A	-0.134083	4.69936	-1.19721	0.269629	0.671765	-5.75613
A8MTJ3	GNAT3	0.133698	4.97922	0.478232	0.646847	0.844611	-6.35671
Q9BVT8	TMUB1	0.133669	3.00499	0.0768288	0.940878	0.993886	-6.47881
Q8WUM4	PDCD6IP	-0.133639	5.41363	-0.981226	0.358698	0.693483	-5.9797
H0YM25	GOLGA6L22	0.13355	5.00547	0.289411	0.780528	0.939854	-6.43571
P49189	ALDH9A1	0.13347	5.71522	0.559545	0.592979	0.8077	-6.31145
Q13427	PPIG	0.133347	4.66592	0.500965	0.631537	0.833187	-6.34472
P21281	ATP6V1B2	-0.133317	5.07553	-0.588054	0.5747	0.796068	-6.29404
Q9NZI8	IGF2BP1	-0.13315	5.79819	-1.30853	0.231422	0.671765	-5.62949
Q9H853	TUBA4B	-0.133107	5.54908	-0.404526	0.697724	0.880964	-6.39197
P14625	HSP90B1	-0.133079	6.39083	-1.13847	0.291844	0.671765	-5.81999
P14923	JUP	0.133021	6.03653	1.13491	0.293238	0.671765	-5.82379
P51451	BLK	0.132887	4.73545	0.624974	0.551519	0.784579	-6.27034
P12277	CKB	-0.132828	6.20573	-0.941344	0.377418	0.699768	-6.01739
P16152	CBR1	-0.132805	5.62284	-1.34927	0.218654	0.671765	-5.58143
P61604	HSPE1	-0.132603	6.10795	-1.03836	0.333135	0.679788	-5.92365
Q8IVF2	AHNAK2	-0.132435	4.96785	-0.889962	0.402607	0.711166	-6.06417
P61081	UBE2M	-0.132278	5.146	-0.843485	0.426433	0.717562	-6.10467
Q9Y5X1	SNX9	-0.13183	5.50576	-1.11701	0.300327	0.671765	-5.84277
O15397	IPO8	-0.131693	3.06844	-0.0744582	0.942698	0.994299	-6.47901
P62851	RPS25	-0.131693	5.75739	-1.28123	0.240334	0.671765	-5.66119
P09429	HMGB1	-0.131308	5.76441	-1.06131	0.323278	0.67712	-5.90048
P33240	CSTF2	-0.131018	4.48577	-0.382126	0.713539	0.893028	-6.40157
P62316	SNRPD2	-0.130948	5.51191	-1.18995	0.272294	0.671765	-5.76413
P58876	H2BC5	-0.130748	6.57151	-0.766107	0.468291	0.741865	-6.16813
P61803	DAD1	-0.130373	4.4565	-0.606509	0.563042	0.789437	-6.28236
Q9NR28	DIABLO	-0.130318	3.26638	-0.0693935	0.946589	0.994299	-6.47942
Q16629	SRSF7	-0.130249	5.58052	-0.895504	0.399832	0.711166	-6.05922
P40925	MDH1	-0.130144	5.67704	-0.755389	0.474302	0.742526	-6.17652
Q9C0B1	FTO	-0.129955	4.61367	-0.611096	0.560167	0.787616	-6.2794
Q14203	DCTN1	-0.129841	5.37395	-0.973084	0.362461	0.694692	-5.98749
P25398	RPS12	-0.129741	5.79393	-0.685229	0.514921	0.762373	-6.22892
P46977	STT3A	-0.129508	4.83747	-0.877566	0.408865	0.711166	-6.07514
P53582	METAP1	-0.129473	4.71563	-0.761272	0.470996	0.74209	-6.17193
O95163	ELP1	0.128977	5.04935	0.735797	0.485425	0.748933	-6.19159
P58107	EPPK1	-0.128971	5.57518	-0.468036	0.653774	0.849519	-6.36191
P82664	MRPS10	-0.128821	3.1361	-0.0717258	0.944797	0.994299	-6.47924
P51665	PSMD7	-0.128667	5.22238	-0.211556	0.838393	0.967756	-6.45724
Q14974	KPNB1	-0.128441	5.51922	-0.856824	0.419494	0.714353	-6.09322
P40937	RFC5	-0.128072	5.39367	-0.257286	0.804249	0.950834	-6.44539
A0MZ66	SHTN1	-0.127923	2.75618	-0.0779022	0.940054	0.993886	-6.47872
Q86Y46	KRT73	0.127762	6.55181	0.849791	0.423143	0.717318	-6.09928
Q14847	LASP1	-0.12748	5.17426	-0.533808	0.609757	0.815792	-6.32648
Q99543	DNAJC2	-0.127113	5.91103	-0.699787	0.506314	0.758426	-6.21841
O95741	CPNE6	-0.126296	4.76272	-1.28012	0.2407	0.671765	-5.66247
Q09666	AHNAK	0.126283	6.25069	1.30782	0.23165	0.671765	-5.63032
P11908	PRPS2	-0.125763	5.2433	-0.961674	0.367785	0.695872	-5.99833
P61289	PSME3	-0.12511	4.97398	-0.651976	0.534927	0.772442	-6.2522
Q15293	RCN1	-0.124794	5.40241	-0.870497	0.412465	0.712283	-6.08134
P31040	SDHA	-0.124789	5.0444	-1.00911	0.346038	0.682738	-5.95264
Q8TAT6	NPLOC4	0.124746	5.17376	0.30737	0.767374	0.929555	-6.42981
P62820	RAB1A	-0.124711	5.70162	-0.698549	0.507043	0.758521	-6.21931
P04406	GAPDH	-0.12465	6.85835	-0.95418	0.371314	0.696589	-6.00539
O95861	BPNT1	-0.124	5.45836	-1.10367	0.3057	0.671897	-5.85678
Q14677	CLINT1	0.123943	5.08372	0.761423	0.470911	0.74209	-6.17181
P02788	LTF	0.123471	5.34773	0.738755	0.483735	0.748239	-6.18934
P11177	PDHB	-0.123438	5.43384	-1.03215	0.335845	0.680186	-5.92986
P40222	TXLNA	-0.123418	4.78948	-0.494988	0.635544	0.8371	-6.34792
Q13363	CTBP1	-0.123198	5.10015	-0.671816	0.522933	0.762373	-6.23843
P35749	MYH11	0.123043	6.30395	1.17157	0.279145	0.671765	-5.78426
P0DPI2	GATD3	0.12298	4.83329	0.816504	0.440719	0.728427	-6.12737
Q8TDL5	BPIFB1	-0.122544	2.91824	-0.0714954	0.944974	0.994299	-6.47925
P27824	CANX	-0.122381	5.9481	-0.749198	0.477799	0.744305	-6.18132
P35606	COPB2	-0.122035	5.60116	-0.949653	0.373458	0.696948	-6.00964
Q32MZ4	LRRFIP1	0.121963	4.99887	0.268314	0.796079	0.94581	-6.44219
Q9NQI0	DDX4	0.121852	5.19421	0.443244	0.670769	0.861398	-6.37414
Q13011	ECH1	-0.121774	5.19178	-0.441807	0.671761	0.862212	-6.37483
O75439	PMPCB	-0.121773	4.87797	-0.420069	0.686844	0.874382	-6.385
O00151	PDLIM1	-0.121639	5.3645	-0.750127	0.477273	0.744083	-6.1806
P62258	YWHAE	-0.121451	6.43	-0.977711	0.360319	0.693483	-5.98307
P00491	PNP	-0.121378	5.1207	-0.648325	0.537152	0.774137	-6.25469
P62834	RAP1A	-0.121298	5.11709	-0.809355	0.44456	0.729996	-6.13328
Q16352	INA	0.121185	5.45748	0.54012	0.605619	0.811904	-6.32285
Q06265	EXOSC9	-0.12091	4.42093	-0.640909	0.54169	0.778034	-6.25972
P23527	H2BC17	-0.120123	6.53683	-0.674054	0.521591	0.762373	-6.23685
P49915	GMPS	-0.119672	5.64939	-0.855589	0.420133	0.714937	-6.09429
P11362	FGFR1	-0.11967	4.79147	-0.636222	0.54457	0.780313	-6.26287
Q92600	CNOT9	0.119544	2.81352	0.0718212	0.944724	0.994299	-6.47923
P62910	RPL32	-0.119488	5.18544	-0.798303	0.450544	0.731111	-6.14234
Q92499	DDX1	-0.119031	5.41931	-0.836112	0.430304	0.720558	-6.11093
Q12907	LMAN2	-0.118863	4.68003	-0.536024	0.608302	0.814558	-6.32521
O60282	KIF5C	0.118393	5.7596	0.594398	0.570677	0.791416	-6.29006
Q92688	ANP32B	-0.118327	5.36387	-0.771336	0.465377	0.740181	-6.164
Q9NX55	HYPK	-0.118133	3.06137	-0.066813	0.948571	0.994299	-6.47961
Q9Y5J1	UTP18	0.117966	3.24024	0.0640569	0.95069	0.994299	-6.47982
P52272	HNRNPM	-0.117686	6.19432	-1.17766	0.27686	0.671765	-5.77762
Q13765	NACA	-0.117095	5.62895	-0.906935	0.394152	0.708075	-6.04894
Q9UQN3	CHMP2B	0.116913	4.9099	0.32843	0.752052	0.919768	-6.42245
Q9BVC6	TMEM109	-0.116838	4.82784	-0.669077	0.524579	0.76362	-6.24035
Q86YQ8	CPNE8	-0.116774	4.60974	-1.01308	0.344265	0.681597	-5.94874
P27986	PIK3R1	-0.116749	5.47466	-0.269201	0.795424	0.94581	-6.44193
P23528	CFL1	-0.116677	6.2107	-0.966533	0.36551	0.695872	-5.99372
Q13564	NAE1	0.11652	4.83799	0.433752	0.677332	0.866597	-6.37865
P48594	SERPINB4	0.116388	4.9559	0.699391	0.506547	0.758426	-6.2187
P63104	YWHAZ	-0.1163	6.41529	-0.859422	0.418152	0.713974	-6.09098
Q7Z3Y9	KRT26	0.116177	6.94857	0.968539	0.364574	0.695872	-5.99182
P02774	GC	-0.11582	4.93686	-0.456255	0.661823	0.856289	-6.3678
P09104	ENO2	0.115555	6.19534	0.552852	0.597318	0.807919	-6.31542
Q9HAV7	GRPEL1	-0.115404	5.63999	-1.02944	0.337028	0.680208	-5.93255
P69905	HBA1	0.115034	6.50467	0.479172	0.64621	0.844521	-6.35622
O15078	CEP290	-0.114979	4.78624	-0.308398	0.766624	0.929112	-6.42946
P63162	SNRPN	0.114828	5.50761	0.504681	0.629053	0.830475	-6.34271
P67809	YBX1	-0.114793	5.80305	-1.11127	0.302628	0.671765	-5.84881
Q9UBQ7	GRHPR	0.114762	4.90016	0.350766	0.735932	0.908805	-6.41414
Q8TF64	GIPC3	-0.114407	4.50102	-0.461096	0.65851	0.853375	-6.3654
Q9Y257	KCNK6	0.114177	3.22684	0.0617077	0.952495	0.994299	-6.47998
Q9UKN8	GTF3C4	0.11385	5.53087	0.567317	0.587963	0.806441	-6.30678
P46459	NSF	-0.113402	5.48569	-0.627955	0.549672	0.784417	-6.26837
P31946	YWHAB	-0.112939	6.28717	-0.876923	0.409191	0.711166	-6.0757
P13637	ATP1A3	0.112729	5.92389	0.727213	0.490353	0.75063	-6.19809
P21802	FGFR2	0.112698	4.94563	0.47573	0.648543	0.845453	-6.35799
P20340	RAB6A	0.112561	5.17588	0.771508	0.465281	0.740181	-6.16387
P50454	SERPINH1	-0.112203	5.46759	-0.646005	0.538569	0.774474	-6.25627
P17900	GM2A	-0.111593	3.14251	-0.0617902	0.952432	0.994299	-6.47997
Q58FG1	HSP90AA4P	-0.111386	5.67602	-0.736804	0.484849	0.74882	-6.19083
O95716	RAB3D	-0.111263	4.76074	-0.504555	0.629137	0.830475	-6.34278
P17987	TCP1	-0.111022	6.08621	-1.08306	0.314154	0.674559	-5.8782
P00966	ASS1	0.110735	5.00919	0.197771	0.848763	0.970647	-6.46037
P31947	SFN	-0.110645	6.16914	-0.871338	0.412036	0.712283	-6.08061
Q14789	GOLGB1	-0.110623	5.2609	-0.637866	0.543559	0.779777	-6.26176
Q86TP1	PRUNE1	0.110578	2.83328	0.0661987	0.949043	0.994299	-6.47966
Q9UMX1	SUFU	-0.110478	4.96853	-1.03483	0.334671	0.680186	-5.92718
Q96I99	SUCLG2	-0.110294	4.87013	-0.368722	0.723074	0.89937	-6.40707
O00571	DDX3X	-0.110091	5.77485	-0.677262	0.519671	0.762373	-6.23459
O60547	GMDS	-0.10974	4.70188	-0.95816	0.369436	0.695872	-6.00164
P62318	SNRPD3	-0.109678	5.4576	-1.21974	0.26149	0.671765	-5.73107
P50570	DNM2	0.109632	5.40908	0.801776	0.448658	0.730871	-6.13951
P06702	S100A9	-0.109416	5.63927	-0.657687	0.531457	0.769289	-6.24827
O75436	VPS26A	-0.109085	4.72637	-0.411039	0.693156	0.877537	-6.38908
Q15392	DHCR24	0.108993	4.7446	0.391217	0.707102	0.888203	-6.39774
Q9HA77	CARS2	0.108183	4.24931	0.439183	0.673573	0.863161	-6.37608
P81605	DCD	0.107043	6.36129	1.14472	0.28941	0.671765	-5.81329
P08729	KRT7	0.106837	6.55583	1.1491	0.287714	0.671765	-5.80859
Q13242	SRSF9	0.106366	5.43263	0.523114	0.616804	0.819124	-6.33254
P27361	MAPK3	-0.106192	4.95285	-0.780102	0.460519	0.736563	-6.15703
Q92820	GGH	0.106096	4.77742	0.5993	0.567579	0.791047	-6.28696
P55036	PSMD4	-0.105791	5.25409	-0.71664	0.496466	0.753682	-6.206
Q12904	AIMP1	-0.105688	4.52183	-0.500357	0.631944	0.833268	-6.34504
Q9P287	BCCIP	-0.105472	3.08321	-0.0594365	0.954241	0.994299	-6.48013
Q9GZS3	SKIC8	0.105385	4.62572	0.548981	0.599834	0.809336	-6.3177
O95292	VAPB	-0.105235	5.11187	-0.847946	0.424103	0.717318	-6.10086
P07954	FH	-0.10485	5.33529	-0.563516	0.590413	0.806441	-6.30907
P61978	HNRNPK	-0.104758	6.3409	-0.911963	0.391673	0.707416	-6.04439
Q8NBJ4	GOLM1	-0.103999	3.17688	-0.0574053	0.955803	0.994299	-6.48027
Q04917	YWHAH	-0.103984	6.20124	-0.823971	0.436732	0.726281	-6.12115
P53396	ACLY	0.103282	6.21908	0.513724	0.623028	0.826025	-6.33776
P05186	ALPL	-0.102968	5.08717	-0.395117	0.704348	0.885665	-6.39607
Q03113	GNA12	-0.102911	5.14556	-0.784796	0.457932	0.736075	-6.15327
P51812	RPS6KA3	-0.102508	3.16799	-0.0562256	0.95671	0.994299	-6.48034
P61106	RAB14	-0.102445	5.13931	-0.621987	0.553373	0.784754	-6.27231
P06748	NPM1	-0.101979	6.25998	-0.681055	0.517406	0.762373	-6.23189
Q01518	CAP1	-0.10196	5.6223	-0.84566	0.425297	0.717318	-6.10281
P19404	NDUFV2	0.101914	3.09663	0.0571405	0.956007	0.994299	-6.48028
P08133	ANXA6	0.101778	5.69742	0.539562	0.605984	0.811904	-6.32318
Q9NVH2	INTS7	-0.101778	2.71589	-0.0629368	0.95155	0.994299	-6.47989
P18206	VCL	-0.101728	6.08612	-0.759544	0.471966	0.74209	-6.17328
O00764	PDXK	0.101598	5.48133	0.258059	0.803675	0.950621	-6.44517
Q99456	KRT12	0.101293	6.83292	1.07385	0.317994	0.674559	-5.88768
P16989	YBX3	-0.101268	5.64908	-0.857828	0.418975	0.713974	-6.09236
Q5JRA6	MIA3	-0.100863	5.13987	-0.381089	0.714274	0.893028	-6.40201
P40121	CAPG	-0.100845	3.4809	-0.0516088	0.960261	0.994299	-6.48062
P08579	SNRPB2	0.100808	5.45276	0.219484	0.832444	0.967089	-6.45535
Q8TD30	GPT2	-0.100764	4.8099	-0.269187	0.795434	0.94581	-6.44193
P51659	HSD17B4	0.100743	5.40535	0.366139	0.724919	0.900736	-6.40811
P13647	KRT5	0.100071	7.30115	0.965704	0.365897	0.695872	-5.99451
Q12905	ILF2	-0.100029	5.21618	-0.658035	0.531246	0.769289	-6.24803
Q9BWD1	ACAT2	-0.0996067	4.6351	-0.440943	0.672357	0.862421	-6.37524
P35900	KRT20	0.0995184	6.02541	0.801363	0.448881	0.730871	-6.13984
O75083	WDR1	-0.0992019	5.22508	-0.54633	0.601562	0.810027	-6.31925
Q92769	HDAC2	-0.098689	4.48535	-0.547989	0.60048	0.809336	-6.31828
Q9Y2W1	THRAP3	-0.0986481	5.93337	-0.622106	0.5533	0.784754	-6.27223
P51153	RAB13	-0.0986367	5.29497	-0.427485	0.681681	0.869395	-6.38158
P20073	ANXA7	0.0985071	5.41957	0.665872	0.526509	0.76488	-6.24259
Q92928	RAB1C	-0.0984798	5.50962	-0.627641	0.549867	0.784417	-6.26858
Q9NT62	ATG3	-0.0984282	4.2727	-0.493853	0.636307	0.837191	-6.34852
P61018	RAB4B	-0.0984113	4.61791	-0.726297	0.49088	0.75063	-6.19878
Q9Y570	PPME1	-0.0982166	4.73488	-0.276501	0.790032	0.943737	-6.43973
P63096	GNAI1	-0.0980226	5.17127	-0.700147	0.506102	0.758426	-6.21814
O75396	SEC22B	-0.0980184	5.09277	-0.558353	0.59375	0.8077	-6.31216
Q9H4A4	RNPEP	0.0976927	3.04191	0.0549459	0.957694	0.994299	-6.48042
P49959	MRE11	-0.0974797	4.98223	-0.65225	0.53476	0.772442	-6.25201
Q9UBR2	CTSZ	0.0974394	4.7314	0.525319	0.615348	0.81809	-6.3313
O43592	XPOT	-0.0972656	3.25145	-0.0526985	0.959423	0.994299	-6.48055
P02765	AHSG	-0.0972389	5.39655	-0.603734	0.564786	0.789945	-6.28414
Q9Y2Z0	SUGT1	0.0971741	5.06336	0.319653	0.758424	0.922851	-6.42558
P06865	HEXA	-0.0970069	4.45017	-0.374869	0.718695	0.896696	-6.40457
P12236	SLC25A6	-0.0965934	5.76843	-0.467458	0.654168	0.849573	-6.36221
Q5JQF8	PABPC1L2A	-0.0964991	5.16104	-0.556554	0.594916	0.80784	-6.31323
O75323	NIPSNAP2	0.0962227	4.83252	0.857906	0.418934	0.713974	-6.09229
O60610	DIAPH1	-0.0961981	5.16019	-0.565409	0.589192	0.806441	-6.30793
Q92888	ARHGEF1	-0.0961588	2.80613	-0.0580701	0.955292	0.994299	-6.48022
O14818	PSMA7	-0.0957273	5.70647	-0.767689	0.467408	0.741522	-6.16689
Q96I24	FUBP3	0.0956537	4.90653	0.311094	0.764656	0.928126	-6.42854
P53999	SUB1	-0.0956018	5.24372	-0.765649	0.468547	0.741865	-6.16849
Q13136	PPFIA1	0.0954579	4.62685	0.455148	0.662582	0.856353	-6.36835
P60660	MYL6	-0.0952074	6.13841	-0.742925	0.481359	0.746468	-6.18615
P62857	RPS28	0.0951314	5.23923	0.562043	0.591364	0.806649	-6.30995
O94925	GLS	-0.0951081	5.02481	-0.571037	0.585572	0.805058	-6.30453
Q13936	CACNA1C	-0.0950466	4.92333	-0.214238	0.836379	0.967225	-6.45661
P02786	TFRC	-0.0943417	4.97353	-0.637355	0.543873	0.779777	-6.26211
Q9Y237	PIN4	-0.0943177	5.74295	-0.25122	0.808753	0.953357	-6.44709
O75794	CDC123	0.0941309	2.85364	0.055929	0.956938	0.994299	-6.48036
P05387	RPLP2	-0.093568	6.19862	-1.07715	0.316615	0.674559	-5.88429
P26038	MSN	0.0934702	6.0423	0.322346	0.756467	0.921896	-6.42463
O14983	ATP2A1	0.0933941	5.20146	0.649276	0.536572	0.773908	-6.25404
Q12931	TRAP1	-0.0931757	6.0844	-0.808707	0.444909	0.729996	-6.13382
Q07020	RPL18	-0.0930135	5.79572	-0.91276	0.391281	0.707416	-6.04367
P0DP24	CALM2	-0.0929985	6.09555	-0.914773	0.390293	0.707416	-6.04184
P36873	PPP1CC	-0.0928597	5.15595	-1.02388	0.339473	0.681597	-5.93807
P31930	UQCRC1	0.0927377	4.79092	0.319163	0.75878	0.922851	-6.42575
P62136	PPP1CA	-0.0925087	5.15045	-0.818894	0.43944	0.728427	-6.12538
Q8TE73	DNAH5	-0.0924044	5.04237	-0.279686	0.787684	0.943678	-6.43875
Q9BUJ2	HNRNPUL1	-0.0923311	6.55726	-0.568188	0.587403	0.806259	-6.30625
P0DOX7		0.0922375	4.91072	0.431863	0.678641	0.867812	-6.37954
P05141	SLC25A5	-0.0921793	5.82751	-0.456784	0.661461	0.856279	-6.36754
P34896	SHMT1	-0.0921284	4.96305	-0.418267	0.688102	0.874382	-6.38582
P62879	GNB2	0.09181	5.01429	0.325198	0.754396	0.921212	-6.42361
O76003	GLRX3	-0.0917723	5.42374	-0.706437	0.502413	0.756777	-6.21354
P46060	RANGAP1	0.0914683	4.58311	0.344612	0.74036	0.910682	-6.41648
Q14141	SEPTIN6	-0.0912141	4.6816	-0.250089	0.809594	0.953882	-6.4474
Q96I25	RBM17	-0.0911259	4.84082	-0.363447	0.726842	0.902197	-6.40918
O75369	FLNB	-0.0903892	6.06053	-0.672235	0.522682	0.762373	-6.23813
P24941	CDK2	-0.0901792	5.0807	-0.597585	0.568662	0.791416	-6.28805
Q15019	SEPTIN2	0.0901535	5.34151	0.745597	0.47984	0.746468	-6.1841
P28066	PSMA5	-0.0901228	5.49176	-0.743573	0.48099	0.746468	-6.18565
P43246	MSH2	-0.090017	4.93861	-0.417619	0.688554	0.874464	-6.38611
P46940	IQGAP1	-0.0899846	5.72088	-0.334227	0.747855	0.91675	-6.42035
P19827	ITIH1	-0.0898319	3.29284	-0.0480871	0.96297	0.994299	-6.48081
Q9NQC3	RTN4	0.0897644	5.11075	0.57448	0.583362	0.803914	-6.30243
O15523	DDX3Y	-0.0890983	5.68952	-0.557987	0.593987	0.8077	-6.31238
P59190	RAB15	-0.088505	5.24367	-0.533076	0.610238	0.815792	-6.3269
Q14166	TTLL12	-0.0882728	4.55342	-0.319631	0.758439	0.922851	-6.42558
P55010	EIF5	-0.0880489	5.37112	-0.435307	0.676255	0.865678	-6.37792
Q13310	PABPC4	-0.087703	5.90444	-0.74343	0.481072	0.746468	-6.18576
P07737	PFN1	-0.0874932	6.00787	-0.553731	0.596747	0.807919	-6.3149
Q12860	CNTN1	0.0874161	3.03819	0.0498574	0.961608	0.994299	-6.48072
P22061	PCMT1	-0.0872183	6.49167	-0.719439	0.494843	0.753682	-6.20392
P60510	PPP4C	-0.0870701	4.55004	-0.594312	0.570731	0.791416	-6.29012
P18077	RPL35A	-0.0868868	5.36948	-0.547632	0.600713	0.809336	-6.31849
Q14204	DYNC1H1	0.0862258	6.66993	0.411788	0.692632	0.877333	-6.38874
Q9H9B4	SFXN1	0.0860976	4.64628	0.364259	0.726262	0.90194	-6.40886
P49419	ALDH7A1	-0.0854628	5.25935	-0.419301	0.68738	0.874382	-6.38535
Q9BUL8	PDCD10	-0.0852749	4.96517	-0.890969	0.402101	0.711166	-6.06327
O43719	HTATSF1	-0.0851684	4.87017	-0.526309	0.614694	0.81809	-6.33074
Q9NX07	TRNAU1AP	-0.0851189	4.60129	-0.661003	0.529449	0.767304	-6.24598
P01766	IGHV3-13	-0.0849325	3.68573	-0.0407652	0.968605	0.994299	-6.48118
P50993	ATP1A2	0.0847715	5.82277	0.566399	0.588555	0.806441	-6.30734
P49411	TUFM	-0.0846281	6.27477	-0.906309	0.394462	0.708075	-6.04951
O43399	TPD52L2	-0.0844166	5.0398	-0.403168	0.698679	0.881293	-6.39257
B5ME19	EIF3CL	-0.0843387	4.53926	-0.564579	0.589728	0.806441	-6.30843
P53675	CLTCL1	-0.0840531	5.33161	-0.572955	0.58434	0.804343	-6.30336
Q5JTZ9	AARS2	0.083795	3.04034	0.0477452	0.963233	0.994299	-6.48083
P19013	KRT4	0.0835945	6.823	0.65236	0.534693	0.772442	-6.25193
O60749	SNX2	-0.0834229	5.92475	-0.34815	0.737812	0.90973	-6.41514
Q9H0U4	RAB1B	-0.0832943	5.65412	-0.464757	0.656009	0.851049	-6.36357
P13489	RNH1	-0.0832102	5.2699	-0.671366	0.523203	0.762373	-6.23874
P61981	YWHAG	-0.0827446	6.24566	-0.605946	0.563396	0.789474	-6.28272
P50395	GDI2	-0.0824066	5.76731	-0.544852	0.602526	0.810329	-6.32011
Q9UBQ5	EIF3K	-0.0822984	4.79655	-0.678055	0.519197	0.762373	-6.23403
Q8IV08	PLD3	-0.0820116	3.24457	-0.044225	0.965942	0.994299	-6.48101
O75880	SCO1	-0.0818555	4.42172	-0.479484	0.645998	0.844521	-6.35606
P07437	TUBB	-0.0818117	7.12997	-0.806911	0.445878	0.730153	-6.1353
[truncated: 414 more rows]

[truncated: 5 more sheets: Supplementary Table 10, Supplementary Table 11, Supplementary Table 12, Supplementary Table 13, Supplementary Table 14]
